# Supplementary material for: Breast cancer chemotherapy induces vascular dysfunction and hypertension through a NOX4-dependent mechanism
Source: J Clin Invest. 2022 Jul 1;132(13):e149117. doi: 10.1172/JCI149117 (PMC9246378; doi:10.1172/JCI149117)
Supplement: Supplemental table 4 [file jci-132-149117-s127.xlsx]

## Sheet: Genes
log2FoldChange	stat	pvalue	padj	Gene
-0.886457848718875	-7.72395964467753	1.1277055738528e-14	1.31197266462034e-10	PLCXD1
-0.820924642663551	-7.21791690415304	5.2789955451491e-13	3.07079170861323e-09	PITPNM1
-1.18700393871228	-7.0752627696218	1.49165836192011e-12	5.78465112752619e-09	CD93
-1.23824811552054	-7.02432623428131	2.15101688527976e-12	6.25623261083618e-09	EDN1
0.752288809722736	6.67512385647715	2.47023452855855e-11	5.74774170105004e-08	KLF2
-0.999013234759043	-6.64404483972774	3.05189662562424e-11	5.91762755708539e-08	CD14
-0.640396295075896	-6.48951860968954	8.61110702628859e-11	1.23105898659007e-07	LAMA4
-1.00804588481711	-6.47432920792484	9.52340629131050e-11	1.23105898659007e-07	ERCC1
-1.30043927117306	-6.51090378795443	7.46999802957383e-11	1.23105898659007e-07	GIPR
-0.698873535390327	-6.429186990425	1.28288235618929e-10	1.49250533319062e-07	LINC00982
-0.651787779230673	-6.31772529112645	2.6544131362754e-10	2.80740385703891e-07	NT5E
0.634249535132281	6.13591416258688	8.4670868610384e-10	8.18687111253817e-07	IRS2
-0.655311726239325	-6.12360541470968	9.14812828459654e-10	8.18687111253817e-07	MUC16
-0.762869214090833	-5.9975722812759	2.00289223784536e-09	1.48877931045388e-06	CDC42SE1
-0.728776805432132	-5.99399414704663	2.04748744776191e-09	1.48877931045388e-06	FAM110C
-0.669832674326096	-6.01209315022396	1.83143029232245e-09	1.48877931045388e-06	THBD
-0.97246938159221	-5.90263968064824	3.57731012061977e-09	2.44814270254649e-06	AC093503.3
0.614733876555239	5.81139479004131	6.19544648337058e-09	3.79356970460702e-06	HSPA5
-0.879397882814082	-5.81921863467869	5.9123357284841e-09	3.79356970460702e-06	ANPEP
0.663571030867163	5.75308437706142	8.76297195883895e-09	5.09742078845662e-06	HERPUD1
-0.729356023014038	-5.71809694996995	1.07723678457184e-08	5.96789178652799e-06	MIR100HG
0.74417958594222	5.57373758059018	2.49331227043514e-08	1.31850886155647e-05	CPEB4
-0.514027172736591	-5.5473046103875	2.90107070016267e-08	1.4674372402475e-05	TIMP1
-0.65050470610052	-5.53091766925524	3.18559825552104e-08	1.54421875436383e-05	MTHFD1L
-0.738810378258001	-5.50865452833048	3.61586744058098e-08	1.68268007214876e-05	ENG
-0.831121359283877	-5.45745385283304	4.83010627691487e-08	2.08152658432693e-05	FST
-0.658399787817253	-5.45742932214702	4.83077340354366e-08	2.08152658432693e-05	SEMA4B
-0.65930239115753	-5.41642357755646	6.08029613298368e-08	2.52636304325472e-05	LMCD1
0.555341073478649	5.3427274617451	9.15583704638515e-08	3.59436163446009e-05	GFOD1
0.690464951679726	5.34050902562735	9.26859627246026e-08	3.59436163446009e-05	PEG10
-0.8871540203447	-5.32102066574076	1.03186678965398e-07	3.87249620349496e-05	EDNRB
-0.710527108606348	-5.25656812109321	1.46768427437362e-07	5.33594964001958e-05	ACKR3
0.744173816165397	5.24427872971032	1.56894866262583e-07	5.48387459280533e-05	C3orf58
-0.486174893011456	-5.24035898821794	1.60264514488036e-07	5.48387459280533e-05	TM4SF1
-0.677198166025109	-5.21584773925139	1.82978437086947e-07	6.08220324877012e-05	FGFRL1
-0.715686597910467	-5.18519237054951	2.15792008052798e-07	6.97367839357292e-05	AKR1C1
-0.971979643639436	-5.17159739896745	2.32101237943623e-07	7.18635572929111e-05	PAX1
-1.53570643915055	-5.16949524384903	2.34727108228522e-07	7.18635572929111e-05	IL11
-0.590488793488568	-5.12471896344623	2.97981873874134e-07	8.88902851449147e-05	CD9
-0.899190439713417	-5.11858794185055	3.07831692777222e-07	8.9532847844255e-05	TRPV2
0.537032354560642	5.10669938376972	3.27834668855599e-07	9.30250862796595e-05	RYBP
0.611332481436835	5.09340124204428	3.51696286023679e-07	9.7419871228559e-05	PELI2
-0.566275035445931	-5.01596632599005	5.27675709710734e-07	0.000142766958297085	PRDM16
0.57968594273028	4.98489306433888	6.19960913132047e-07	0.000163923301440414	HIST1H1C
-0.7740146396315	-4.94964542388362	7.43488073424509e-07	0.000188037831439581	ESM1
-0.806711235016604	-4.95167553404796	7.35772091803678e-07	0.000188037831439581	SHISAL1
-0.596738593570699	-4.91277335406397	8.97970592396542e-07	0.000217645622332112	ADAMTS1
-0.63360702394556	-4.91490198192251	8.88268895231438e-07	0.000217645622332112	ERG
0.557099763198847	4.90206677402563	9.48335875931067e-07	0.000225162032256776	LRRC58
0.606177268768354	4.88928706527782	1.01201825516108e-06	0.000235476407610879	SYTL2
0.627508191529276	4.86264912762085	1.15825055358431e-06	0.000252477973276472	ROR1
0.707216671693674	4.86033148095743	1.17189363563087e-06	0.000252477973276472	GLCCI1
0.440926403204469	4.8682577586885	1.12586420507806e-06	0.000252477973276472	NAV2
-0.530351889461845	-4.86587239065862	1.13953028420524e-06	0.000252477973276472	FOXL1
0.585557801031751	4.82980114460246	1.36669471048845e-06	0.000289093204760411	KLF5
-0.69577631962438	-4.79893895213464	1.59508400130057e-06	0.000325565039844401	ITGA5
-0.678168830965998	-4.80231072252262	1.56845054507747e-06	0.000325565039844401	DHX37
0.632968843020597	4.7858642612817	1.70253097438862e-06	0.000335716022983682	LIN54
0.733317188578313	4.78638153986766	1.69815092701056e-06	0.000335716022983682	TBC1D4
-0.668209040555969	-4.76756663156663	1.86464335974505e-06	0.000361554347454565	S100A16
0.495356905112151	4.74439687891706	2.09128479016205e-06	0.000386190591249926	LMO4
-1.06441114351125	-4.74634016228515	2.07130261981464e-06	0.000386190591249926	LXN
-0.633117179588379	-4.75022039055925	2.03195073329513e-06	0.000386190591249926	AXL
0.568352045436629	4.70996644615342	2.47757576481699e-06	0.000450376819498138	FAM117A
0.57606339391958	4.68713780584422	2.77052422060132e-06	0.000495881212038089	KCNQ1OT1
-0.663212468438838	-4.67444270061138	2.94752912161804e-06	0.000519568996983398	NDUFS2
0.840249311908351	4.63856045501011	3.50844313696369e-06	0.000591554021093268	POU3F1
-0.479325494189181	-4.64456495262434	3.40793821596118e-06	0.000591554021093268	KCTD20
-0.739913662988126	-4.64119305221241	3.46403299449495e-06	0.000591554021093268	FAM180A
-0.618966558647424	-4.60406996122541	4.14313178406576e-06	0.000678890072898888	PDGFRA
-0.841852415455335	-4.60420838349669	4.14037731658194e-06	0.000678890072898888	CLMP
-0.783303497586178	-4.59866824773282	4.25200250472069e-06	0.000687052738054451	RIPK4
-0.523836463412117	-4.57964408116842	4.65767843321416e-06	0.0007422935738632	IFRD2
-0.530113689562596	-4.56675730560576	4.95326931483845e-06	0.00077873425957879	CXCR4
-0.690373931520021	-4.56174521725179	5.0730183094582e-06	0.000786926600163156	ARHGAP22
-0.774460166174627	-4.54867520484997	5.39846875782994e-06	0.000826391914849915	TNS3
0.523425028129177	4.54533005100716	5.48492380682949e-06	0.000828722124268238	PPM1L
-0.639308467426255	-4.53591099777253	5.73553655845475e-06	0.000844648510393197	KIAA0040
-0.693177252576486	-4.53738910947082	5.69549613512841e-06	0.000844648510393197	ADAM12
0.474587815630411	4.52678764512883	5.9887064983334e-06	0.000870907642520135	FZD1
0.654585792560731	4.519851800104	6.18829354210305e-06	0.000883171165178065	PCDH7
0.574124014778507	4.51860428260737	6.22486122955143e-06	0.000883171165178065	HMGN3
-0.774462863512144	-4.51206974626364	6.41980690221016e-06	0.000899855825304975	PLAU
0.411415536532368	4.50757587783704	6.55724841641692e-06	0.000908178905673743	MAPRE2
-0.706342289159221	-4.49089849559516	7.09233470109401e-06	0.000965189538482254	CDH5
-0.497483406068794	-4.48962690136611	7.13480318974333e-06	0.000965189538482254	PTGIR
-0.544789184777615	-4.48391723530996	7.32850965220826e-06	0.000979998635560815	HEYL
-0.556736482705242	-4.47518344287304	7.63457354267784e-06	0.000995348077539545	DHCR7
0.48148158350254	4.4709987749721	7.78551444525516e-06	0.000995348077539545	SESN3
-0.584371472060094	-4.47752331773243	7.5513981781397e-06	0.000995348077539545	GLB1L2
-0.607821770328966	-4.47199403444933	7.74935897905964e-06	0.000995348077539545	ISG20
0.593707238260668	4.46842306946794	7.87983414436486e-06	0.000996456417777617	MINDY2
-0.781715140611486	-4.46255855172847	8.09867888019342e-06	0.00101311860314161	FGF1
0.573331339896847	4.45262085662179	8.48284650498906e-06	0.00104988761956428	MEX3B
0.549591276831356	4.44947202923505	8.6081639256467e-06	0.00105418293801025	JADE1
-0.567724420876237	-4.44470158562107	8.8013948116535e-06	0.00106661903373726	PFKP
0.465297335342949	4.43814693634391	9.07366709459478e-06	0.00108827879359294	MT-TC
-0.576993115617862	-4.42494774714464	9.64656297034882e-06	0.00114518483262284	EMP3
-0.631193664677951	-4.42259225530162	9.75236847454663e-06	0.00114605105891793	TWNK
0.705792850170846	4.41983622126081	9.87757318851714e-06	0.00114915686475208	LGR4
-0.695306244525433	-4.38358219818553	1.16743570692745e-05	0.00134474722914791	RFX8
-0.610113970712671	-4.37609723384856	1.208231331786e-05	0.00137809444254886	EXOSC5
0.527317135204955	4.37228683940594	1.2295184009699e-05	0.00138875893950328	PAPD5
-0.54814015969307	-4.36992407057944	1.24289746417509e-05	0.00139037202867433	PEX5
0.593798203731665	4.35615290637108	1.32368325192109e-05	0.00145280480687263	CPEB2
0.51115290991407	4.35730328549727	1.31674751842224e-05	0.00145280480687263	MT-ATP8
-0.548769151702765	-4.3468956793521	1.38077849840231e-05	0.00148965269045485	PDLIM4
-0.636823783258516	-4.34656437286506	1.38286479774045e-05	0.00148965269045485	ABCA7
-0.664505417312889	-4.33919965181147	1.43002562251127e-05	0.0015252255254421	CEMIP
-0.523296205485739	-4.33629254869602	1.44906057441718e-05	0.0015252255254421	PIEZO1
-1.20236913188962	-4.33535998840575	1.45521775248473e-05	0.0015252255254421	F2RL3
-0.514806192853394	-4.3233254860602	1.53694722137116e-05	0.0015823755728701	DCTD
0.833096628479155	4.32422882608951	1.53066355250035e-05	0.0015823755728701	ONECUT2
-0.466015537431521	-4.3134678942343	1.6071348792858e-05	0.00161914978698709	SRM
0.527871184652202	4.31532692451994	1.59366872906414e-05	0.00161914978698709	ETV5
0.526100973328949	4.31246863922833	1.61441787253311e-05	0.00161914978698709	ZNF703
-0.609693862200828	-4.30323554538351	1.68321732864267e-05	0.00167372225653238	CCDC107
-0.625661953883471	-4.29802429249556	1.72327280345788e-05	0.001699030152155	KIFC3
0.401543754178685	4.2936389925975	1.75768191372918e-05	0.00171839255330464	C16orf72
-0.430600840151409	-4.28438961846411	1.83241554073968e-05	0.00177652686674712	VARS
0.58226694097046	4.28191387586086	1.85292701583411e-05	0.00178156635555488	MAFB
-0.598971861645175	-4.27245192563465	1.93335244092118e-05	0.00184365756538336	ITGB3
-0.945981163527236	-4.25348566509749	2.10468417646395e-05	0.00199072322837248	GPR68
-0.821089113112979	-4.2480514307866	2.15637897253958e-05	0.00202317040052625	MLC1
-0.46452813244003	-4.24579097022668	2.17823630567543e-05	0.00202732809441824	ARPC1B
-0.594737407265676	-4.24355569069454	2.20005742123111e-05	0.00203138635227005	FOSL1
0.720150234246995	4.22775861642054	2.36030808536999e-05	0.00212866854768949	AC009812.4
-0.556271941741813	-4.22826247528813	2.35502960299108e-05	0.00212866854768949	CLCF1
0.49182509499592	4.23072340754493	2.32940960168105e-05	0.00212866854768949	PEG3
-0.633416408805299	-4.21945766786137	2.44890697991596e-05	0.00219158336956479	AKR1C2
-0.417541582079787	-4.21748356544583	2.47043818946852e-05	0.00219397541192952	CMSS1
-0.667633475270193	-4.20069802467437	2.66093311105178e-05	0.00234524968287701	AREG
-0.621764519337289	-4.18423528091714	2.86127650293303e-05	0.00248418588321812	TNC
-0.435853708018986	-4.18511139086651	2.85026296217905e-05	0.00248418588321812	CD59
0.462580611446661	4.18080029263602	2.90484909004737e-05	0.00250333439360082	FOXO3
-0.732316274391685	-4.16878422310747	3.06228723179391e-05	0.00261960659225664	TNFRSF11B
-0.66013804162218	-4.16607673579809	3.0988643084636e-05	0.00263154652296829	GNG8
-0.441205823169871	-4.16337047898991	3.13583938821973e-05	0.0026436489451122	SH3BGRL3
-0.464793433458909	-4.16090509843727	3.16988798898292e-05	0.00265312783193002	GMPR
0.427745748001946	4.15492732587614	3.25390949309177e-05	0.00270399878875926	FAM129A
-0.509399903776747	-4.13672181559859	3.52302785189489e-05	0.00290687276801029	FXYD5
-0.549219630450315	-4.12696359087542	3.67584564361968e-05	0.00298534452515796	PLPP3
-0.526189315715977	-4.11789929209831	3.8234170040273e-05	0.00298534452515796	SLC39A1
0.462803794607945	4.1201356429017	3.78649416060302e-05	0.00298534452515796	SYNPO2
0.431017180255323	4.12709200665858	3.67379434529048e-05	0.00298534452515796	CDKN2AIP
0.49819783584723	4.12101228468492	3.77211308854676e-05	0.00298534452515796	CHSY3
0.496963302016672	4.12018616717955	3.78566391202913e-05	0.00298534452515796	FBXO30
-0.477467466496368	-4.11849081300088	3.81361770513387e-05	0.00298534452515796	ABCF2
-0.395690788101699	-4.11892861901493	3.80638024727361e-05	0.00298534452515796	RHBDF1
-0.4618217201824	-4.11392875710588	3.88981529374795e-05	0.00299830062789597	TMBIM1
0.420770900217126	4.1123024760349	3.91732590201295e-05	0.00299830062789597	NFIB
0.714671254921115	4.11335458960788	3.89950705632428e-05	0.00299830062789597	AC245060.5
-0.597588988598531	-4.10865181026728	3.97975561429029e-05	0.00302617495533681	ORAI2
0.532781283794649	4.10484976587701	4.04577718846813e-05	0.00305640076692456	ANKRD50
0.431390726348853	4.10239100649398	4.08902492390685e-05	0.0030691429654666	CXXC5
-0.531233802961573	-4.06941162346152	4.71320134560828e-05	0.00351496054197479	DIO2
-0.545275397677889	-4.06415118225081	4.82075732416696e-05	0.00352733903832443	GPATCH4
0.436259076316246	4.06673295153604	4.76768244353155e-05	0.00352733903832443	GLS
-0.44903574357666	-4.06445706732637	4.8144399455534e-05	0.00352733903832443	UPP1
0.897412783785578	4.04731108833125	5.1809365351942e-05	0.00376718847815309	PDIK1L
0.487264374491045	4.04331799280629	5.27000685828722e-05	0.00380815278194494	GAREM1
-0.362203545151818	-4.03650554225948	5.42532446477851e-05	0.00389618671748353	GABARAPL1
0.581036570255821	4.03345464964045	5.49627919429331e-05	0.0039018558951411	CLSPN
-0.386245922688388	-4.03328307972054	5.50029539971755e-05	0.0039018558951411	MCL1
-0.461889797580972	-4.02720792645448	5.64431153777827e-05	0.00397975275336439	POLR1A
-0.903517980867266	-4.02481034125444	5.70212519583485e-05	0.00399629665833389	GJA5
0.775592871635269	4.01470897454917	5.9519189107222e-05	0.00414638470702647	TRDN
0.649956734664139	4.01075855246284	6.05239805982932e-05	0.00416648514958901	FOXO6
-0.472896647803612	-4.01183583596227	6.02483917874396e-05	0.00416648514958901	FAM129B
0.439925611322692	4.00820631741979	6.11816603161302e-05	0.00418698491834035	FBXO33
-0.560719118236126	-4.00635720408501	6.16623750577e-05	0.00419520509603089	SRL
-0.507729268314786	-4.00355376579082	6.23980118720986e-05	0.00422057250069765	MAPKAPK3
0.486116714773389	4.00082588326948	6.31217921341225e-05	0.00424484930455711	COL8A1
0.576436953054881	3.99640411696138	6.43119124540435e-05	0.00427545593994481	FAM171B
0.413391945952845	3.9965283452424	6.42781883236384e-05	0.00427545593994481	IFRD1
-0.668665672022217	-3.98405957008197	6.77478780987005e-05	0.00445298764858916	SUSD1
-0.465211978966723	-3.98457017898986	6.76023767248562e-05	0.00445298764858916	APRT
-0.501666472016881	-3.97819438789581	6.94405913979743e-05	0.00453860584451704	PRC1
0.533925568935771	3.97395522966394	7.06888560292543e-05	0.00459438073209131	BBC3
-0.572774011373374	-3.97223468637867	7.12015193632823e-05	0.00460199153484681	JHDM1D-AS1
-0.439587952749325	-3.96743632496741	7.26499137186405e-05	0.00464894772948191	LPAR1
0.484964912948755	3.96718276658891	7.27272207981527e-05	0.00464894772948191	MMP15
0.488591232734603	3.95782941786413	7.56339390071866e-05	0.00480833467983393	NFIA
-0.753324044243346	-3.94030296987405	8.13787664316723e-05	0.00514543787318519	BMP6
-0.466472417207646	-3.93803702572821	8.21509201821047e-05	0.00516618273188436	DPH2
-0.509583355377197	-3.93153731765932	8.44043910584783e-05	0.00527935852459321	FAM83G
0.51337860481762	3.91995420417771	8.85657966643927e-05	0.00551002394862858	ARID4A
0.473611322770323	3.90781884198458	9.31330938853866e-05	0.00573710332506938	RC3H1
-0.587845061289256	-3.90763999514858	9.32020395769394e-05	0.00573710332506938	PROCR
-0.392163917498285	-3.90429408565387	9.45008124430714e-05	0.00578643395769838	ITPRIPL2
0.672625076000276	3.90186499704391	9.54543929753413e-05	0.00581008587371176	LRRC8B
0.646910012977653	3.90077334192899	9.58858937384096e-05	0.00581008587371176	PCDH19
0.381469748204246	3.88865178126075	0.000100802622579164	0.00604503974786594	SDC2
-0.44322379085013	-3.8893912314976	0.000100495997090425	0.00604503974786594	FPGS
-0.488384414545955	-3.88668034879728	0.000101624431730131	0.00605399392911043	AMPD2
-0.396256142292462	-3.88580184420514	0.000101992677506072	0.00605399392911043	TOMM34
-0.428675496572538	-3.88116808249755	0.000103955959964483	0.00613920628541518	TGFB1
-0.407642014937418	-3.87485285693231	0.000106689146418956	0.00626879560322288	SEPT9
0.533861328818968	3.87353552090464	0.000107267763809354	0.0062711214279298	RAB30
0.461122885216032	3.87107771452543	0.000108355237633984	0.00627166584394909	RGMB
0.410489367558332	3.8714366209512	0.000108195790937653	0.00627166584394909	ZC3HAV1
0.440101954176073	3.85372056390918	0.000116336364688798	0.00670028349895778	TRIM24
-0.582410755161924	-3.84993220191242	0.000118150524947376	0.00677124732629443	ZBTB7B
-0.410022421050847	-3.84495065784402	0.000120576698428191	0.00687641818389009	LMNB2
0.633746050192145	3.83769104402975	0.00012419660358752	0.00704830871286443	FAM117B
0.405407273297355	3.83601777913204	0.000125045359516703	0.00706202773115205	ZSWIM6
0.512199993105491	3.83221059807134	0.000126996951480478	0.00713759678030859	EBF1
-0.431329876898602	-3.82946915409821	0.000128419977935122	0.00715335643368026	RHOC
-0.415770953417232	-3.82930226352375	0.000128507090823378	0.00715335643368026	TGFB3
0.497665284417327	3.82810992390923	0.00012913108577499	0.00715386215193445	MAP3K8
0.623611486774672	3.81248569108657	0.00013757619619572	0.00758559936749291	FAM46B
-0.402806851724059	-3.8086916546659	0.000139704040683539	0.0076665887231712	MRTO4
0.597473382245778	3.80434954541965	0.000142177295977424	0.00776568385634436	RCAN2
0.563831146256654	3.80225592819825	0.000143384496220177	0.00779502443469876	DAAM1
-0.600752204506087	-3.79996931109563	0.00014471400795769	0.00783071055153378	AC135782.1
0.399521924579617	3.79468901217201	0.000147828630111379	0.00796221427183234	FEM1C
-0.519550181291671	-3.78963148650995	0.000150870936391612	0.00802455277836127	TNFRSF12A
0.404628691785464	3.78932813752832	0.000151055274064047	0.00802455277836127	NUFIP2
-0.452139723581533	-3.79026471566273	0.000150486820920852	0.00802455277836127	CSNK1E
0.582965707463648	3.78474920176713	0.000153863663721914	0.00813659028973068	NEXN
0.501879372087853	3.78215555847654	0.000155476146783389	0.00818465833338437	AC104083.1
-0.48861048056806	-3.77377543171575	0.000160795513000068	0.00838876680826365	MYD88
0.613917911871738	3.77399002001576	0.000160657190232975	0.00838876680826365	SEMA3C
0.45674576680548	3.7717570160781	0.000162102071457532	0.00841917633632558	SLC25A30
-0.426618579614922	-3.76895619588388	0.000163931650810411	0.0084668802743074	PFDN2
0.419348861398079	3.76812840133546	0.000164476099535282	0.0084668802743074	TMEM64
0.379404375569628	3.76515972464624	0.000166442650668424	0.00853036915364072	PIK3R1
-0.556201915977241	-3.76156979054151	0.0001688502923002	0.00855631056181969	MLKL
-0.522083125967017	-3.76111861660437	0.000169155185595541	0.00855631056181969	SLC16A3
-0.391099717878992	-3.7628308714033	0.000168000821479407	0.00855631056181969	FKBP1A
0.409130247506879	3.75411911725696	0.000173952132041985	0.0087608619228418	HSPB6
-0.610249553385195	-3.7509707123447	0.000176151276953003	0.00883337912099672	AL590438.1
0.463308897837704	3.74866406967714	0.000177779020397175	0.00887674301845811	ITGA8
0.633019324733247	3.74486688148111	0.000180489449165098	0.00897356517772117	HLF
-0.390775815843832	-3.74224079809898	0.000182386619574877	0.00899104208531407	ST3GAL1
-0.772639453493528	-3.74257966791894	0.000182140759435728	0.00899104208531407	CH25H
0.410678016125429	3.72968570944707	0.000191718759652328	0.0094112069611611	KIF21A
0.501412243412217	3.72856513610902	0.00019257313629871	0.00941342801554281	PAG1
-0.404478808440558	-3.72728397221219	0.000193554338254652	0.00942180406382689	XPO5
-0.445877110773361	-3.71234930418879	0.000205344324355741	0.00995406612314454	WDR12
0.445521549583169	3.70569171292927	0.000210814598131502	0.0100922041253658	ACAP2
0.604024577530932	3.705834582699	0.000210695784374792	0.0100922041253658	HMGN5
0.527190513785415	3.70727390615158	0.000209502313192378	0.0100922041253658	HELLS
0.36732132106185	3.70467265172192	0.000211663899483347	0.0100922041253658	DNAJC3
0.443225476275351	3.70269150594539	0.000213324220368374	0.0101298529786354	RPS6KA5
-0.445127703984805	-3.69654380739972	0.000218554560413903	0.0103360315278672	G6PD
-0.449043390402705	-3.69447052556142	0.000220345449809316	0.0103785383120712	FURIN
-0.52726075727802	-3.68463710962612	0.000229028713254724	0.0107440324596994	SPHK1
0.358224076706845	3.6834060189142	0.000230138155948267	0.0107527201056311	SERTAD2
-0.400577712383035	-3.68092574072997	0.00023238868446965	0.0107713544028682	NRP2
-0.42044268022262	-3.68100147852924	0.0002323196576757	0.0107713544028682	TRUB2
0.538853564706709	3.67888828875082	0.000234252840228548	0.0108146727905513	PLCL1
-0.380247546335056	-3.67721068851136	0.000235798275683281	0.0108429926454517	ALG13
-0.353972832616876	-3.66808404697362	0.000244374859711916	0.0111931382594033	TFPI
-0.452978167435706	-3.66689597039427	0.000245512616798269	0.0112011520934551	PES1
2.11864270761604	3.66171228142802	0.000250535139987065	0.0113413455977024	ACKR1
0.507171292281838	3.66196991235592	0.000250283260209637	0.0113413455977024	FAM84B
0.503429576061838	3.65921907167694	0.000252985006626355	0.0114078587871745	FAM133B
-0.484645998157431	-3.6578273571909	0.00025436227941101	0.0114256786048945	IRAK1
0.424880901248291	3.65000106601296	0.000262239220518534	0.0117341965058178	OSBPL1A
-0.37933021703018	-3.64739612068499	0.000264911357133673	0.0118083476202803	TPM4
-0.514721766307146	-3.64429668272556	0.000268123992689751	0.0118974567327012	SLC35C1
0.442849590036309	3.64252343614803	0.000269978388983422	0.0118974567327012	SLF2
-0.468724963928661	-3.64284717974557	0.000269638935239384	0.0118974567327012	NAA20
-0.344381101359748	-3.64134473878794	0.000271217671484654	0.0119069675096319	SIK3
-0.576498705021181	-3.63933745742622	0.00027334040696562	0.0119550462204437	NPR2
0.349981195023139	3.637176247733	0.000275643327127603	0.011977696543104	TIPARP
0.428998659227354	3.63692019647365	0.000275917369223989	0.011977696543104	CTR9
-0.396240760738952	-3.63180352856342	0.000281447368023824	0.0121723370988445	MIF
-0.47472965000808	-3.62268223273959	0.000291563915943559	0.0125631651781013	C19orf12
-0.454285078497646	-3.61925553506159	0.00029545177659079	0.0126837120622039	RUVBL1
0.447684372526334	3.61802080590496	0.000296864536579404	0.0126975074211941	SLC25A36
-0.35624422546725	-3.61383292287939	0.000301703519545593	0.0128572115252507	PITPNC1
0.423289198328062	3.61230762525075	0.000303484236825795	0.0128858963913551	ZBTB10
-0.379646913622679	-3.60769955369818	0.000308923921337708	0.0130253799266516	ENO1
0.66258206615329	3.6076285090698	0.00030900849748632	0.0130253799266516	ZNF367
-0.46376184612153	-3.60461712562333	0.000312613444833544	0.0130825353136455	GPR161
0.460396402129547	3.60508688342476	0.000312048514570584	0.0130825353136455	NGFR
-0.372030913351818	-3.60075980975746	0.000317288592858891	0.0131833410332869	ITGB5
0.736919180574213	3.60150245980293	0.000316383428618675	0.0131833410332869	CDC6
0.531671545590769	3.59930373997372	0.000319070334738563	0.0132101931471475	ZNF670
-0.818951400676729	-3.59527673639291	0.000324046930308145	0.0133686595290956	NIPAL1
0.443025685518325	3.59433943984022	0.000325215623520894	0.0133694648906081	ORC6
-0.883997739753386	-3.59209959365831	0.000328024431995916	0.0134374515557764	IL1RL2
-0.789154624267881	-3.58867254280828	0.00033236599215262	0.0135675296586091	SPI1
0.465859077644738	3.58772444539491	0.000333576551022948	0.0135693342468566	RRM2B
-0.447576553625722	-3.58358212818433	0.000338914134407506	0.0137384217411043	SEC14L1
-0.381794797464796	-3.57894178509346	0.0003449882976419	0.0139360897734926	MSN
-0.372393147325246	-3.57744176826469	0.000346973484738309	0.0139677838112301	AKAP12
0.570572313974944	3.57338545461981	0.000352395433767341	0.0140990027166759	EPHB3
0.347648271218917	3.57319136030436	0.000352656849798237	0.0140990027166759	HEY2
-0.357213843800262	-3.57185480739052	0.000354461917423734	0.0141226368058484	CERK
-0.518042039479047	-3.57016723159221	0.000356753398875311	0.0141654233532948	CTSS
0.540584604477713	3.56584644846422	0.000362683690037104	0.014271226616691	ATF3
-0.37738570662646	-3.5646624396996	0.000364324764067151	0.014271226616691	EIF4G1
0.887886829643822	3.56555789859646	0.00036308299118733	0.014271226616691	ANGPT1
-0.437985678459265	-3.56536194771569	0.000363354386298205	0.014271226616691	TBL3
-0.732613503969491	-3.56157207780615	0.000368640873845652	0.0143918386789272	ZNF469
-0.420703415158982	-3.55707075849539	0.000375013169772533	0.0144946950735337	C1orf216
-0.466530311258488	-3.55787900092256	0.000373861448880303	0.0144946950735337	SSSCA1
0.392856263410356	3.55875275519889	0.000372620095448005	0.0144946950735337	NR2F2
-0.561816977296066	-3.5545897802959	0.000378569237551607	0.0145836904293887	ADPRHL1
-0.613401509411241	-3.55277646928955	0.00038118822586491	0.0146005498681781	HS1BP3
-0.368558246369163	-3.55254975478921	0.000381516860918528	0.0146005498681781	TTLL12
0.469208148695409	3.55155548825466	0.000382961234221258	0.014607773766984	CRIM1
0.360988010105533	3.54672089152706	0.00039005759433765	0.0146806740641643	IFFO2
-0.712911155984352	-3.54319053414141	0.000395316976384511	0.0146806740641643	PPP1R14C
0.507254330593777	3.54450936523487	0.000393344530496637	0.0146806740641643	INTS6L
-0.378985928385943	-3.54465749253733	0.000393123566417482	0.0146806740641643	BOP1
-0.46822734866366	-3.54258260921072	0.000396229298276395	0.0146806740641643	SLC43A3
-0.496572727605465	-3.54326181567435	0.000395210131793919	0.0146806740641643	PHLDB1
0.532921067680804	3.54894873153677	0.000386772376678647	0.0146806740641643	LDB3
0.650341202504923	3.54402540284932	0.000394067274860202	0.0146806740641643	DBP
-0.456971178508409	-3.54465119219556	0.000393132962384947	0.0146806740641643	PRMT1
0.442272736882441	3.53931156554159	0.00040117206396939	0.0147723222339028	DNAJB4
0.357614295700757	3.53926530501376	0.000401242378022458	0.0147723222339028	PPP2R5A
-0.655351846417298	-3.53781971035136	0.000403445431094134	0.0148065745910068	SLC47A1
0.40829070511497	3.53441172188117	0.000408683927650621	0.0149516629380105	SETBP1
-0.662734652592701	-3.53066215579042	0.000414520841242926	0.0151176660408157	APCDD1L
-0.421308589578599	-3.52863889651689	0.000417702679745619	0.0151387943182571	LINC-PINT
-0.368376918276714	-3.5293865514082	0.000416524247431951	0.0151387943182571	EPN2
-0.43916680463076	-3.52550633844944	0.000422674062015406	0.0152713976319479	MZF1
-0.45360259520921	-3.52277153761078	0.000427059320061133	0.0153820685126663	RASSF8-AS1
-0.445093031659932	-3.51684392522452	0.000436710487304949	0.0156811413867462	CDK4
0.578917926685735	3.51032392213364	0.000447561114424631	0.016009534341216	IQCN
-0.568817557406818	-3.50970254957607	0.000448608234075675	0.016009534341216	RASD2
0.354017847588712	3.50741183147664	0.000452488272157582	0.0160986194442854	TNPO1
-0.380709810817399	-3.50425704849571	0.000457883154318314	0.0161915277122774	NUP188
0.381067842543227	3.50437814868443	0.000457674962215176	0.0161915277122774	ARL6IP1
0.520267781824612	3.50285209701833	0.000460304976678124	0.0162278427232524	FNIP2
-0.384049039730614	-3.49566770301356	0.000472877193436128	0.0163247871466941	ALKAL2
0.436818048178785	3.49614815308818	0.000472026543035917	0.0163247871466941	SLC40A1
0.476104258468855	3.49812986543784	0.000468532930075657	0.0163247871466941	PPP3CA
0.562835877654185	3.49625613210107	0.000471835559714081	0.0163247871466941	C4orf46
-0.563516954836786	-3.49587135205719	0.000472516452602234	0.0163247871466941	LUCAT1
0.6205141854183	3.49936477852955	0.000466368084945244	0.0163247871466941	KPNA5
0.396937987247093	3.49691652514316	0.000470669085098933	0.0163247871466941	ZMYM5
0.393986159067938	3.49157715277077	0.000480177763229444	0.0165277754361283	ZBTB21
-0.586411402273832	-3.49036907265065	0.000482353898282089	0.0165537028100703	ORMDL2
-0.461397570575957	-3.48919856818258	0.000484471118124654	0.016577461730183	IGSF9B
-0.377528246528108	-3.48760678138442	0.00048736426748392	0.0166275539234837	CD320
-0.38340347929651	-3.48554454490075	0.000491136443552237	0.0166585463098738	RNF220
0.430590521344452	3.48566318949416	0.000490918686677341	0.0166585463098738	FOXC1
0.36793181595613	3.48433064245187	0.000493369586370827	0.0166856446739483	ASAP1
-0.454124337800917	-3.48208273070692	0.00049752995436904	0.0167290852286977	TEAD3
-0.393895998732967	-3.48234903857347	0.00049703537716806	0.0167290852286977	PLAT
-0.387606115900604	-3.47752434069409	0.000506067099982775	0.0168216704034275	HEATR1
0.427849978006583	3.47927024892295	0.00050278127958605	0.0168216704034275	SNX18
0.527319743727047	3.47811476910071	0.000504953672849044	0.0168216704034275	OSR2
-0.6874642583161	-3.47828342646241	0.000504636039200871	0.0168216704034275	TEK
-0.384135171102491	-3.47661643942592	0.000507783682518905	0.0168306420581907	SMARCA4
-0.407233646351447	-3.47270037947742	0.000515250221011534	0.0168608451006119	PLXNA2
-0.564196412741105	-3.47405786998219	0.000512650455424866	0.0168608451006119	LIMK1
-0.474800302933342	-3.47340112076661	0.000513906682415692	0.0168608451006119	EXOSC2
-0.386279893610526	-3.47234061088345	0.000515941280369419	0.0168608451006119	SRSF9
-0.381906844594582	-3.47465582903923	0.000511509172116293	0.0168608451006119	CENPB
0.422792812308587	3.47084547341327	0.000518822472049924	0.0169075087950387	SUCO
-0.608538130702585	-3.46981370043628	0.00052081947864027	0.0169251782527958	GMIP
0.521904031433699	3.46708677000977	0.000526132020520227	0.0170501947819842	SORL1
-0.437254706836302	-3.46417975980349	0.000531850974811119	0.0171876506693127	AC125807.2
0.402491604630053	3.45982341858901	0.000540529725992412	0.0172288296772485	STMN1
0.631203094272043	3.46211424350981	0.000535949603777532	0.0172288296772485	AC069281.2
-0.424833566910178	-3.4600415264688	0.000540092090045796	0.0172288296772485	ARHGEF40
-0.427318175566403	-3.46145545905585	0.000537263015431953	0.0172288296772485	PPAN
-0.411964831839012	-3.46080804802982	0.000538556673224461	0.0172288296772485	PLEKHA4
0.384163528787565	3.44318976035585	0.000574895774210562	0.0179779489049447	UBR3
-0.409165014428442	-3.44248557036817	0.000576394614194979	0.0179779489049447	BRD9
0.67651901043634	3.44285485795341	0.000575608147331049	0.0179779489049447	LINC00685
0.655740786639105	3.44292109797215	0.000575467182574301	0.0179779489049447	MYBL1
-0.364024273856912	-3.44742389832658	0.000565959826316959	0.0179779489049447	ZPR1
-0.378315492877051	-3.44419863025141	0.000572754758557695	0.0179779489049447	EXOC7
-0.595880091861612	-3.44576295808771	0.000569449631447525	0.0179779489049447	SDCBP2
0.307649309080062	3.44634944087883	0.000568215088937485	0.0179779489049447	WTIP
0.381424678704685	3.43747481152031	0.000587165328073882	0.018086821484292	BBX
0.632651369807754	3.43998121273646	0.000581754568228894	0.018086821484292	KCNAB1
0.419288504276597	3.43854841308525	0.000584841951685084	0.018086821484292	SPARCL1
0.380758645265385	3.4385646275527	0.000584806927726746	0.018086821484292	FAM222A
-0.387254882112289	-3.43724745073672	0.00058765845977844	0.018086821484292	SH2B3
-0.466539940052326	-3.43301010417325	0.000596919852230877	0.0183233919811452	STARD13
0.429558562398879	3.4313850932743	0.000600507473762393	0.0183382592935757	MEGF9
-0.459229687085554	-3.43136285363462	0.000600556712296057	0.0183382592935757	NOP10
-0.425677501189756	-3.42584751938679	0.000612884341914075	0.0186656974707548	PLIN3
-0.443057841267335	-3.42202165687897	0.000621573624403687	0.0188809074316253	GJA1
0.445954791830781	3.41768988480793	0.000631550223440261	0.0189856726085375	NEK7
-0.471557965541937	-3.41915070189822	0.000628169255114045	0.0189856726085375	IKBKB
-0.490603700338166	-3.41889358615072	0.000628763109476348	0.0189856726085375	THAP2
-0.397560867986862	-3.41790793098027	0.000631044496894309	0.0189856726085375	LRP10
-0.425604374000868	-3.41440358913449	0.000639218117952117	0.019150322790386	RIPOR1
-0.404262363824028	-3.41393463004813	0.000640319371279023	0.019150322790386	RHBDF2
0.676029865002694	3.41194222739753	0.000645017820968584	0.0192413777670475	AC122718.1
-0.435447401164474	-3.40993230589139	0.000649790056536008	0.0193341624494627	ENTPD6
-0.783553276564755	-3.40851870337025	0.000653166074728885	0.0193850360035608	TMEM217
-0.350455175480806	-3.40660727649592	0.000657756959629663	0.0194330882446629	SLC37A3
0.957085603101135	3.40645420454551	0.000658125904108406	0.0194330882446629	RCOR2
-0.421300575791851	-3.39979849447332	0.000674355299448599	0.0198491684028045	GNL1
0.330687677989475	3.3992823683921	0.000675629249399224	0.0198491684028045	MCU
-0.309763884525051	-3.39707502897736	0.000681102894304064	0.019959574489505	PKIG
0.389910655901192	3.39366450925502	0.00068964122726762	0.0201590101458078	ZBTB7C
0.339685695326141	3.3919042532264	0.000694086901869163	0.0202090825321536	HMGB2
-0.416719866821211	-3.39161169870486	0.000694828349051182	0.0202090825321536	BTBD9
-0.418784352425257	-3.3895185624004	0.000700154684429491	0.0203132159567399	EFL1
0.398864383865197	3.38735270268898	0.000705706002196312	0.0204233423620694	TSHZ1
-0.377290129498241	-3.3861517951643	0.000708801648478361	0.0204450825846254	DVL1
0.63662381643786	3.38569907417192	0.000709971924032031	0.0204450825846254	HOXA9
0.388806559008409	3.38143445993142	0.00072108432334039	0.0207138148586225	DUSP7
0.341052019626741	3.37938567912804	0.000726480143002296	0.0208174137529279	GNA13
0.34517202025547	3.3778548261984	0.000730536367392969	0.0208620655237812	KLHL24
-0.42508472934328	-3.37744539243854	0.000731624783711769	0.0208620655237812	TUBB6
0.469676338233829	3.3764535699056	0.000734267637642476	0.0208862339763633	ZNF91
-0.427663531034808	-3.37569129299522	0.000736304857894382	0.0208930993091298	TRMT61A
0.371540703245042	3.36987602246206	0.000752020099643651	0.0211565866639914	MXD1
0.379975986651419	3.36956672461293	0.000752864610528833	0.0211565866639914	TLE4
-0.363950848341347	-3.37021426048338	0.000751097577203813	0.0211565866639914	DDX23
-0.388626807419366	-3.37145569300346	0.000747720649467149	0.0211565866639914	WSB2
-0.391513049247354	-3.36791699536583	0.000757383948072685	0.0212323008478979	MICALL1
0.419137017472781	3.36679153443886	0.000760481523743734	0.0212576662691537	ELN
-0.522151902480965	-3.36626194322157	0.000761943169523559	0.0212576662691537	TP53BP1
0.388883174538592	3.36474175563924	0.000766153315446398	0.0213239896457019	ATF7IP
-0.478480090751728	-3.36235677616598	0.000772802040109618	0.0214066165110364	SNX8
0.737421822595872	3.36250082350405	0.00077239895722877	0.0214066165110364	FGF9
0.476585852611532	3.36147994574463	0.000775259860792415	0.02142368935976	COL4A6
0.658428976970205	3.36059571989279	0.000777745758499082	0.0214414553421287	ACVR1C
0.419455847501135	3.35410046006825	0.000796234491821139	0.0218352901659905	MSL2
0.428116243824756	3.35036679927129	0.000807046138161932	0.0218352901659905	ADGRL3
0.654915304130314	3.3515475066307	0.000803612496812239	0.0218352901659905	DEPDC1B
0.379256449455935	3.35207145733407	0.000802093131082007	0.0218352901659905	DLC1
-0.789385823032499	-3.35267388402357	0.000800349493454674	0.0218352901659905	PIK3R5
-0.395663952133222	-3.35464030950065	0.000794682407572093	0.0218352901659905	CNDP2
0.507225612600797	3.35056309760785	0.000806474336672501	0.0218352901659905	JPH2
-0.532171163324961	-3.35208382614633	0.000802057295911341	0.0218352901659905	SPRED3
0.413751999812565	3.34934440025491	0.000810030392594953	0.0218651823374703	FAM46A
-0.477620446472642	-3.34772376215589	0.000814781818471096	0.0219425270279924	FADS1
-0.397784197840102	-3.3455932427768	0.000821067473636791	0.0220607366935114	SFT2D1
0.480412840074379	3.34437134197763	0.000824692708117016	0.0221070851756529	SLC30A1
0.566691343199479	3.34213854797734	0.000831355528947547	0.022234460284542	ATF7IP2
0.357034556980939	3.33991652486271	0.000838035753557557	0.0223105445237726	USP1
-0.441132669990886	-3.3404285829328	0.000836491917215082	0.0223105445237726	PTPRE
-0.364606705214322	-3.33861730354816	0.000841964726187136	0.0223445623993738	TNIP2
-0.806958320800593	-3.33711613796191	0.000846525670187223	0.0223445623993738	SLC38A5
0.43275801884011	3.33692565852584	0.000847106033289206	0.0223445623993738	RORB
0.483215157061164	3.3381847680442	0.000843276542141009	0.0223445623993738	PCDH9
-0.513942887628588	-3.33633216993014	0.000848916673588035	0.0223445623993738	DOCK6
-0.444197602031252	-3.32852606819045	0.000873068339703845	0.0229283906639154	SERPINE1
0.434483865786653	3.32672727193278	0.000878723301490991	0.022990696491364	STIM2
-0.370645214873237	-3.32644007703379	0.000879629307161722	0.022990696491364	WDR45
-0.377059939310191	-3.32588927922773	0.000881369317100597	0.022990696491364	HK1
-0.350384151755252	-3.3219295982679	0.00089397246944455	0.0232653273125256	ARPC2
0.378784899075776	3.32046073762792	0.000898689989179822	0.0232653273125256	HES1
-0.484055883730598	-3.32008618503862	0.000899896621165249	0.0232653273125256	ZNF385A
-0.348212738963418	-3.3203498748835	0.000899046980379939	0.0232653273125256	TP53INP2
-0.353247171314934	-3.31668007774056	0.000910938614133166	0.0234465925593479	LETM1
0.347966327845145	3.31699776868926	0.000909903431861704	0.0234465925593479	FAM241A
-0.440065431920586	-3.31013024615992	0.000932525677477394	0.0239140302310748	SLC6A17
-0.553036889496328	-3.30992480036754	0.000933210394095579	0.0239140302310748	ANGPT2
0.568649269220071	3.30926252411007	0.000935420822844917	0.0239179908856654	TNFSF13B
-0.436324904077886	-3.3067135451702	0.00094397369424329	0.0240837499097071	DPAGT1
-0.641748621155376	-3.30576696630133	0.000947168259465342	0.0241123753405247	HSD11B1
0.555523588235258	3.30513529603405	0.000949305622304867	0.0241140209823031	IRX5
-0.3544364372355	-3.30346351288905	0.00095498396046498	0.0242054104489097	GLA
-0.40059193106242	-3.29975268856578	0.000967700654522575	0.0242954045499984	NAV1
0.358229239928818	3.29786556859199	0.000974227647885407	0.0242954045499984	MAP2
-0.354449645930662	-3.29807655383781	0.000973495893008431	0.0242954045499984	SCAP
0.705943530713894	3.29805750432857	0.000973561941038248	0.0242954045499984	HIST1H2BG
-0.392883777205586	-3.29756906308251	0.000975256871489849	0.0242954045499984	PPP1CA
0.2954008758166	3.29697289611341	0.000977329321763733	0.0242954045499984	EPS8
0.450708147223684	3.29895555405395	0.000970452752543258	0.0242954045499984	SOCS1
-0.372063515861747	-3.29739118324219	0.000975874807325331	0.0242954045499984	TMEM147
-0.407646944946801	-3.30128601565047	0.000962427172665586	0.0242954045499984	TYMP
-0.368647004243051	-3.29606310225949	0.000980499892351624	0.0243222510610209	PUS1
0.409626276183162	3.29360294511924	0.000989121135671172	0.0244839048774434	ZFP36L2
-0.361820528804659	-3.29220680900718	0.000994044843951609	0.0245535407951869	TOMM40
-0.35216213534587	-3.28843979161075	0.00100744330124254	0.0248317698446096	NUP88
0.299715326056159	3.28707315606873	0.00101234531104465	0.0248998421748277	KIF1B
0.490722684894701	3.28322973349144	0.00102624995958549	0.0251885907802058	BCL2
0.735006685862281	3.28136655198186	0.00103305395708226	0.0253022099719894	CCDC112
0.507823375397357	3.27977125701775	0.00103891283112673	0.0253922518431269	RAB3A
0.291180803183534	3.2750240265752	0.00105652987447523	0.0256212865102808	ERRFI1
0.359483005716764	3.27487354941005	0.00105709279052216	0.0256212865102808	QKI
-0.53187726647782	-3.27624092074933	0.00105198780686425	0.0256212865102808	ELK3
-0.439601856004299	-3.27519728676423	0.00105588207352134	0.0256212865102808	SLC17A9
0.37577672172682	3.27414083497863	0.00105983774976251	0.0256344124339648	ALDH2
-0.384434977679414	-3.27217395539626	0.00106723889051343	0.0257598698179113	P2RY11
0.388991687651847	3.27049812102648	0.00107358255436824	0.0258593363095653	TPPP
-0.35459623066645	-3.26821418108785	0.00108228429610987	0.0259387144559876	ELOVL1
0.486373065437894	3.26698650300504	0.00108698862527722	0.0259387144559876	AR
-0.411014603532077	-3.26846691933971	0.00108131817098802	0.0259387144559876	ABL1
-0.380093405792773	-3.26705849206905	0.00108671224986038	0.0259387144559876	VPS11
-0.361715866565897	-3.26671648401727	0.00108802584274729	0.0259387144559876	NR1H2
-0.381825476946103	-3.26531763399775	0.00109341388167861	0.0260138590990776	SLC41A3
-0.393543317657243	-3.26468499651447	0.00109585874587011	0.0260188176519447	PLK3
0.545203587757029	3.26399198071359	0.00109854274731137	0.0260294222448482	BICDL1
-0.383282291041327	-3.2599294174963	0.00111439942732221	0.0262852703152167	S100A11
0.384274331413618	3.25727934910944	0.00112485673385134	0.0262852703152167	SOWAHC
0.354592669279551	3.25828026040242	0.00112089647029578	0.0262852703152167	OSBPL6
-0.419987101321406	-3.25823493058719	0.00112107554581946	0.0262852703152167	HYAL2
-0.436242042265535	-3.25799898823764	0.00112200806375173	0.0262852703152167	COA4
0.433581274764442	3.25954647667066	0.00111590495497909	0.0262852703152167	AC125257.1
-0.388556403020164	-3.25663442547265	0.00112741532467708	0.0262852703152167	TRMT1
-0.565922359205854	-3.25712801926234	0.00112545661880187	0.0262852703152167	PANX2
0.35247331339033	3.25488758606889	0.00113437256843151	0.0262894232293471	AHCTF1
-0.345352022091198	-3.255406037246	0.00113230357084237	0.0262894232293471	NOB1
-0.402190704339354	-3.25556246215198	0.00113168000700404	0.0262894232293471	SRC
0.374729236920433	3.25209121045073	0.00114559253110954	0.0264966670117861	RAB33B
-0.374778288692059	-3.25149154422413	0.00114801190412332	0.0264999414535132	JAGN1
0.529293506609303	3.25079357915099	0.00115083381402674	0.0265124764205685	CAP2
0.500174875031253	3.24901636643078	0.00115804815082486	0.0265891828815388	FRZB
0.313332525392921	3.24867379848624	0.00115944355140098	0.0265891828815388	DAG1
0.573347758942513	3.24828727913145	0.00116101984732866	0.0265891828815388	FILIP1L
-0.390877246176341	-3.24314849690516	0.00118216579406403	0.0270202688568584	SLC9B2
0.46025254989403	3.24085086496008	0.00119173513232816	0.027079387752941	PRKAR2B
-0.423387542118476	-3.2413608577503	0.00118960491983479	0.027079387752941	IFITM2
-0.331981778252077	-3.2413566755767	0.0011896223742338	0.027079387752941	FTSJ3
0.366231799398519	3.23851944179786	0.00120151831649742	0.0272019199366176	ARL4C
-0.37356639540868	-3.23845164279059	0.00120180392362227	0.0272019199366176	THBS2
0.384057834972457	3.23542855657503	0.00121460277161368	0.0272824938358502	ZMAT3
-0.336302094022777	-3.23539536064688	0.00121474400953846	0.0272824938358502	PPP1R18
-0.597425807734173	-3.23546260941961	0.00121445790354791	0.0272824938358502	NFATC4
-0.397893914955393	-3.23651345372306	0.00120999522556037	0.0272824938358502	PSMB3
-0.514366481257528	-3.23062911343194	0.00123518103151492	0.0276135129841556	IL1RL1
-0.409809841230145	-3.23030018421002	0.00123660308275272	0.0276135129841556	PID1
-0.449944914807039	-3.23070337518281	0.00123486018663588	0.0276135129841556	FAM57A
0.456676981222488	3.22775102807745	0.00124767515221006	0.0278073806912104	WNT11
0.363552123306685	3.22285857441536	0.00126918200722938	0.0282326261416952	TSC22D2
0.429133723487717	3.22151437543758	0.00127515065306335	0.0282573384718839	ZC3H6
-0.579914817013303	-3.22180316354268	0.00127386616623236	0.0282573384718839	IPO4
0.746690933801329	3.21676934424825	0.00129642779947368	0.0284042203749092	FRK
0.534519737703579	3.21698684169283	0.00129544539932018	0.0284042203749092	CEP85L
0.464075964142265	3.2171860845076	0.0012945460553802	0.0284042203749092	JAK2
0.507636813295358	3.21807072970995	0.00129055989150933	0.0284042203749092	FGD6
-0.46836342153252	-3.21891441457052	0.00128676885016126	0.0284042203749092	ZNF629
-0.356688468913781	-3.21935077190083	0.00128481214333816	0.0284042203749092	FARSA
0.539928570033142	3.21581468001878	0.00130074799877185	0.0284453049205106	VGLL3
-0.899597656843283	-3.213096007932	0.00131312387087551	0.0285660168267494	SFN
0.565595959563988	3.21320857599441	0.0013126092923629	0.0285660168267494	CAVIN3
-0.373865482926917	-3.21278702542565	0.00131453726889944	0.0285660168267494	SNX33
-0.617864529434132	-3.21244804988651	0.00131608948075793	0.0285660168267494	AC009041.2
-0.344026769612285	-3.20942692517391	0.00132999849137575	0.0288141572600847	PVR
0.340957159118652	3.20878393321142	0.00133297622417057	0.028824991434945	ZCCHC2
0.601052905556112	3.20400095821544	0.00135532025597336	0.0292537956549056	AP000769.1
-0.515954964511882	-3.20299716196496	0.00136005321343901	0.0292713919367491	DNM3OS
-0.474197892035612	-3.20276129927815	0.00136116752946375	0.0292713919367491	PPP1R3C
0.523005062128989	3.20200643459123	0.00136473949552652	0.0292940577323903	FAM126B
0.33500921565089	3.20095446802807	0.00136973174768602	0.0293470702625766	MICALL2
0.353654380021904	3.19865802063287	0.00138068842722458	0.029527443313108	GNAQ
0.392947301999002	3.19704774642727	0.001388419424511	0.0296382964858	CLOCK
-0.332446285730155	-3.19570444647263	0.00139489918652625	0.0296563104625373	UTP3
-0.369054849571055	-3.19528863284278	0.00139691061831446	0.0296563104625373	POLR3E
-0.396241150792034	-3.19582637055633	0.00139430990488065	0.0296563104625373	NR2C2AP
0.434416119677744	3.19333895097312	0.00140637761104223	0.0296854235949678	FAM46C
0.342676054028225	3.19282029529617	0.00140890596944133	0.0296854235949678	VCPIP1
-0.387854984396952	-3.19315246150903	0.0014072862334493	0.0296854235949678	RBM19
0.40696532722787	3.19368003876775	0.0014047171469259	0.0296854235949678	AC015813.6
-0.345816807098708	-3.19238319958031	0.00141103999037452	0.0296854235949678	NPC1
-0.492512263204515	-3.18984608013753	0.00142348586766584	0.0297865934350292	RCSD1
-0.399369863096884	-3.18983715623364	0.0014235298220626	0.0297865934350292	SLC39A13
0.301475668151819	3.18985296834317	0.00142345194088989	0.0297865934350292	TTC3
0.446354146113214	3.1891505474682	0.00142691544513953	0.0298038317571873	CCSAP
0.421293491313178	3.18588706946967	0.0014431091635003	0.0299805928717188	MLLT3
-0.588923329527072	-3.18660623813123	0.00143952609024507	0.0299805928717188	EEF2KMT
-0.601825422739728	-3.18593788451699	0.00144285572092003	0.0299805928717188	SYNDIG1
-0.634293999141315	-3.18383534343588	0.0014533765907824	0.0300864470768014	QRFP
0.482678157469607	3.18428205906117	0.00145113538050141	0.0300864470768014	LGI4
0.54367137175789	3.18289139012443	0.00145812298173923	0.030125506913874	ANKRD33B
0.30800137149958	3.18243115492335	0.00146044231557718	0.030125506913874	AHNAK
0.340376005504762	3.18137219377474	0.00146579181825486	0.0301823398470391	FHL1
-0.369120887717128	-3.17988823592429	0.00147331864262669	0.0302837263044505	RASSF1
0.507956835790036	3.17854976722034	0.0014801380602686	0.030332671338005	SERPINI1
0.317860833433774	3.17663522933267	0.00148994308081114	0.030332671338005	GCLC
-0.446425109830583	-3.17833477726187	0.00148123612835228	0.030332671338005	AP5B1
0.331638297107469	3.17725068409519	0.00148678461324811	0.030332671338005	RAP2A
0.35729390849623	3.17636276810537	0.00149134330456755	0.030332671338005	RBBP6
-0.334362374590844	-3.17718164377493	0.00148713861552234	0.030332671338005	EPOR
0.42857236585015	3.17297925998604	0.00150883302508781	0.0305814693621455	IGFBP5
0.410871976315282	3.17346894586873	0.00150629014517147	0.0305814693621455	TEAD1
0.453314477673891	3.17173248157522	0.00151532525835863	0.0306067736795006	PKN2
-0.409407384846283	-3.17172906179374	0.00151534310120271	0.0306067736795006	MED16
0.361793399866289	3.17091938635263	0.00151957306614455	0.0306390174203218	OCEL1
-0.427852428127743	-3.1698708349355	0.00152506714736531	0.0306965937585605	TIMM13
-0.592913197091216	-3.16867348226731	0.00153136327302058	0.0307700869055638	FERMT3
-0.301242447933757	-3.16561299281308	0.00154756542647697	0.031042027882126	EIF3I
0.402991075440737	3.16456938639662	0.00155312624680817	0.031087695591293	FNDC3B
-0.468554839669096	-3.1641836239803	0.00155518642205024	0.031087695591293	CISD1
0.286530626087271	3.16358678806909	0.00155837880039828	0.0310980771249289	PLAGL1
-0.604941476666245	-3.16262221024808	0.00156355092977071	0.0311478621865623	GAL
0.451994921860736	3.1617033694604	0.00156849250953946	0.0311928920615078	LSMEM1
0.423268392562522	3.15534059498786	0.00160310840669827	0.0312009673394178	PER3
0.413547900087867	3.15315961173963	0.00161513469143593	0.0312009673394178	ZBTB18
0.384339737329413	3.15886675729556	0.00158383884232471	0.0312009673394178	MGAT4A
0.356312948231694	3.15385670466218	0.0016112818123002	0.0312009673394178	LIFR
-0.359061013166814	-3.15502470393833	0.00160484515970708	0.0312009673394178	GRK6
0.606274818087537	3.15671471050654	0.00159557370212655	0.0312009673394178	TSPAN13
0.384254151092059	3.15446094787708	0.00160794896620106	0.0312009673394178	TMEM47
-0.382941088331144	-3.15423249807435	0.00160920828828425	0.0312009673394178	PRRX2
-0.355225631765974	-3.15875468230161	0.00158444800757956	0.0312009673394178	ASS1
0.402554585828555	3.1600059315845	0.00157765926980971	0.0312009673394178	NUCB2
0.456055409974263	3.16053412858847	0.0015748015479696	0.0312009673394178	BICD1
-0.298580978576669	-3.15279155833668	0.00161717236596776	0.0312009673394178	CIB1
-0.357694079971548	-3.15618471248335	0.0015984759763318	0.0312009673394178	EFTUD2
0.32918766932504	3.15657808543837	0.001596321397872	0.0312009673394178	TNRC6C
0.45277356072849	3.15851371807502	0.00158575845962276	0.0312009673394178	ANKRD12
-0.407987585361323	-3.15722292153281	0.00159279529035693	0.0312009673394178	GGT7
-0.448420059425808	-3.1584336918263	0.00158619389245203	0.0312009673394178	POLR3H
-0.308137541483616	-3.15305163491192	0.00161573224447047	0.0312009673394178	PFKL
0.439732794600353	3.14987074605519	0.00163342711057085	0.0314624023251346	CCDC88A
-0.398545314769993	-3.14812371058612	0.00164322134238535	0.0315987390038201	STAT6
-0.532292213067774	-3.14244558206822	0.00167542853535234	0.032164910198497	DLL4
-1.72883357828878	-3.14029770983785	0.00168776223609929	0.0323483127755835	KRT17
0.410170589321982	3.13902547053278	0.00169510713212251	0.0324356519327521	MITF
-0.450153250453849	-3.13699244321718	0.00170690526530284	0.0325958449803259	BAK1
-0.340528588908961	-3.13661868579953	0.00170908246845443	0.0325958449803259	FMNL3
-0.339570725786113	-3.13263051207872	0.0017324738466058	0.0329037225676128	IMP4
-0.416995539804699	-3.13223320776838	0.00173482016284065	0.0329037225676128	PPP1R35
-0.324504310037007	-3.13195404948278	0.00173647050457731	0.0329037225676128	C1QBP
-0.335505561470167	-3.13194260043478	0.00173653822043272	0.0329037225676128	AC020916.1
-0.585773531940898	-3.13058960627523	0.00174455767912943	0.0329656139297468	ARTN
0.25987366813425	3.13043575535793	0.00174547173635242	0.0329656139297468	UBE2H
-0.828957619567658	-3.12885463609551	0.001754891013098	0.0330897926197442	PAQR5
-0.642469572844313	-3.12658397263977	0.00176849991118214	0.033292440075555	FMNL1
-0.471937034004332	-3.12515596982171	0.00177710806584333	0.033400444649469	ANGPTL4
-0.32136453334786	-3.12357923874394	0.00178665750223619	0.0335257635177675	CREB3L2
-0.365196576822991	-3.12266704307369	0.00179220370990894	0.0335756810967481	MARS
-0.366302854956951	-3.1197804729003	0.00180985867573606	0.0338519225619186	CCDC86
0.358690519182285	3.11746781207506	0.00182411864605934	0.033958044365851	BCL2L11
-0.396034176465221	-3.1174402917931	0.00182428895725089	0.033958044365851	PSMB7
-0.511786542392434	-3.11773066452459	0.00182249270133861	0.033958044365851	PFAS
-0.312398974990524	-3.11523142498654	0.00183800643452202	0.034104253364002	GALNT2
-0.378343482195085	-3.11552589735871	0.00183617224672962	0.034104253364002	MCAM
-0.34768069954474	-3.11381532724286	0.00184685045646425	0.0341593930214708	WDR74
-0.334412602627018	-3.1140499357011	0.00184538254819686	0.0341593930214708	UTP4
-0.310827197658191	-3.11104225356186	0.00186428261268493	0.0343782926368028	CDH6
0.370016420327065	3.10964617891889	0.00187311573478729	0.0343782926368028	MYLIP
-0.323323700569833	-3.11035674893883	0.0018686150850614	0.0343782926368028	SSRP1
-0.699056268881744	-3.10920602672134	0.00187590858859585	0.0343782926368028	LINC00452
-0.294268251190413	-3.10866129699489	0.00187937030402326	0.0343782926368028	ACLY
-0.340242880308203	-3.10893299112737	0.00187764297594153	0.0343782926368028	MYL12A
-0.351539739069402	-3.10959572983244	0.00187343565042411	0.0343782926368028	PSMC4
0.460798479546968	3.10569681826276	0.00189831241347919	0.0346702772659605	MBNL2
-0.521516932115607	-3.10377680748794	0.00191067408541366	0.0347868267757473	PLA2G4A
0.453212313153414	3.10388870879825	0.00190995160351891	0.0347868267757473	GGTA1P
-0.493785023445497	-3.10209582155841	0.00192155748375605	0.0348399469572906	CNRIP1
0.307910281593099	3.1020261843904	0.00192200956917544	0.0348399469572906	GSK3B
0.346519951474911	3.10193899805296	0.00192257572172774	0.0348399469572906	TWSG1
-0.379964028390314	-3.1001529022701	0.00193420765506725	0.0349418817687148	DDX56
-0.452016462104203	-3.10034910569684	0.00193292672999466	0.0349418817687148	NME1
-0.356068060050832	-3.09628777938547	0.00195960077108776	0.0351534707865192	NELFE
1.07863919421353	3.09776947525131	0.00194983035708431	0.0351534707865192	IGHM
-0.401036520358461	-3.0966872899988	0.00195696195197953	0.0351534707865192	FAM96B
-0.417666434298464	-3.09643333018161	0.00195863901128773	0.0351534707865192	PHB
-0.588624875269222	-3.09607187001238	0.00196102823968119	0.0351534707865192	SCUBE1
0.332743795800972	3.09555361333783	0.00196445855129964	0.0351607858243385	NEO1
0.336887955628033	3.09455622650085	0.00197107570431931	0.0352250303288032	CCDC69
-0.424743454310739	-3.09258400007012	0.00198422068994773	0.0353460727248026	DCTPP1
-0.799413017125797	-3.09217401452609	0.00198696334554073	0.0353460727248026	HCK
-0.428143099569857	-3.09236653527983	0.00198567501800461	0.0353460727248026	HAS1
0.412736996321686	3.08947978600848	0.00200507350267674	0.0356137788246431	LNX2
0.363624396856285	3.08844910664261	0.00201204152743317	0.0356830657471912	LIMCH1
0.459597890193386	3.08694948586973	0.0020222195781587	0.035808984128308	CPED1
0.472666782342592	3.08464269484116	0.00203796822511221	0.0359497609915731	SP4
-0.406845707110645	-3.08506820605275	0.00203505478825929	0.0359497609915731	AIFM2
0.489011710117723	3.08442798629147	0.00203943976744355	0.0359497609915731	RPL9P9
0.341453450390029	3.08333855054696	0.00204692143900051	0.0360270560080664	PHIP
-0.302182028252226	-3.07946091335606	0.00207375579726367	0.0363892533112603	EIF2B5
-0.396268223860759	-3.07983136592123	0.00207117828697023	0.0363892533112603	CDH23
-0.324705185601351	-3.07783088351457	0.00208513210476343	0.0364788374538613	PDAP1
-0.380609323516904	-3.07819607317629	0.00208257840793034	0.0364788374538613	FLII
0.372118224579168	3.07442610870831	0.00210907959562928	0.0368423904137403	BCORL1
-0.482721641807698	-3.07267578681621	0.0021214884092958	0.0370035924344038	SERPINE2
0.317099090565824	3.07190434010128	0.00212697876663322	0.0370438188188785	H1FX
0.469005425433052	3.07031717902077	0.00213831553293425	0.0371855947834933	FAM8A1
-0.45984872633983	-3.06972203992251	0.00214258075278485	0.0372041559371627	NPAS2
-0.343704670047756	-3.06902232591699	0.00214760541237564	0.0372358291618155	FHL2
0.427637297613441	3.06845244918414	0.0021517056882737	0.0372514047282385	CAV1
-0.672108373641708	-3.06730595724953	0.00215997647614238	0.037339028712393	TYROBP
-0.411747272521837	-3.06536676177005	0.00217403219141196	0.0375262470547282	NPM3
-0.595067750809915	-3.06312739231239	0.00219036792476918	0.0377522080544661	PTGS1
-0.455917401646842	-3.06220887167748	0.00219710082013437	0.0378122351204781	PRDM15
0.663273763987796	3.06101101670982	0.00220590977790359	0.0379077612350522	BAIAP3
-0.3625512546295	-3.05385411332636	0.00225921915236186	0.038766601207342	ALPK3
-0.312551619321792	-3.05057057289237	0.00228406994898569	0.0391353016001465	OTUB1
0.303528213492654	3.04938312149964	0.00229311840695942	0.0392325581567145	ZFP36
0.360196435285349	3.0487826741582	0.00229770634392205	0.0392533268798665	EFNB2
0.5594806423537	3.04688385915248	0.0023122703241304	0.0392814177535082	PIGK
0.350784939912428	3.04603138356001	0.00231883630205471	0.0392814177535082	RPL22L1
-0.457206766583925	-3.04657649262466	0.00231463577166108	0.0392814177535082	ECE2
-0.453522585531012	-3.04758726236492	0.00230686536535555	0.0392814177535082	TIGD5
0.420866862582104	3.04593117568591	0.00231960924846657	0.0392814177535082	SLC25A23
0.33203135521769	3.04717037519163	0.00231006733294425	0.0392814177535082	NRIP1
-0.431171120056928	-3.0417692554012	0.0023519211101888	0.0396554350665747	NGF
0.286564996649115	3.04201958865473	0.00234996601110221	0.0396554350665747	CDC42EP3
0.320366023261502	3.04236520716668	0.00234726918113863	0.0396554350665747	MORC3
-0.432038987929287	-3.04053196733019	0.00236160620297316	0.0397611093565699	PPIL1
0.40307715506885	3.03913079823657	0.00237261818700911	0.039888786109341	MAN1C1
0.442513611487398	3.0372646776641	0.00238735729087696	0.0400786648226011	GKAP1
-0.44636812128481	-3.03461448302322	0.00240843328871857	0.0403742260532448	MBD3
0.342642591615959	3.03336494231459	0.00241842937577971	0.0404282293489603	CNNM4
0.33327813455567	3.03334306261062	0.00241860474702393	0.0404282293489603	TMEM50B
-0.316540810491522	-3.03237994612404	0.00242633590673415	0.0404992710745267	DOCK1
-0.360527055057885	-3.03135064733256	0.00243462332492975	0.0405213272707192	DNAJB12
-0.544149648086495	-3.03172526388273	0.00243160409902067	0.0405213272707192	FZD10-AS1
-0.355994517372472	-3.02877071351294	0.00245550968001591	0.0408105708818643	SLC35A4
0.305460526348457	3.02827512687936	0.00245954052235435	0.0408192502668624	MEX3C
0.484737825142128	3.02745869810243	0.00246619413214607	0.0408713711301815	PQLC3
0.363595867870491	3.02659055309715	0.00247328727568833	0.0408724775076108	RRAD
-0.635128875413637	-3.02680105677189	0.00247156565169974	0.0408724775076108	CLIC6
-0.358041885011591	-3.02551084285527	0.0024821350471916	0.0409605094170597	IL4R
-0.623873521424092	-3.02419045867491	0.00249299439793628	0.0410251266851975	NBEA
-0.396990605756782	-3.02417723591035	0.00249310336654931	0.0410251266851975	PGS1
-0.316542164476018	-3.02282313953451	0.00250428555512117	0.0411509295879657	CSNK1G2
0.40015673538945	3.02145300463479	0.00251564687395505	0.0412793169698069	NEURL1B
-0.458935424969366	-3.01875666035217	0.00253814307995948	0.0415897980172516	DNAAF5
0.498534282439905	3.0179210231413	0.00254515224624734	0.0415985866798017	PM20D2
-0.339407954832413	-3.01784025584845	0.00254583064432	0.0415985866798017	SYNGR2
0.34065936993704	3.016637509815	0.00255595259581202	0.0417054032253534	NEAT1
-0.339276175830895	-3.01518243648359	0.00256824724886101	0.0418473228196764	BAP1
0.396590280077065	3.01437008642052	0.00257513470823452	0.04190086321063	CDK5R1
-0.278794314816834	-3.01327531931006	0.00258444334211733	0.0419935947516663	CD55
0.352669988526755	3.01284548039252	0.00258810659951548	0.0419944660791675	GAB1
-0.560886628895919	-3.00997026996224	0.00261273262610091	0.0423350019109443	TBKBP1
-0.37707308583499	-3.00880738497531	0.0026227533746468	0.042438265313826	ZNRD1
0.351691289620965	3.00735183241693	0.00263534558962897	0.042523731747217	C12orf75
-0.398864057064169	-3.0077175581541	0.00263217645069602	0.042523731747217	BCKDK
0.458710583023937	3.00687956817975	0.00263944308113266	0.0425308598419632	PPP1R14A
0.356259781022831	3.00631783222739	0.00264432443583775	0.0425505815858042	TOB1
0.265582925617543	3.00534169016084	0.00265282651571954	0.0426284305025983	CHPF
-0.34435719567132	-3.0041886701718	0.0026629013640612	0.0426751853862697	ADCY9
-0.410914576186628	-3.00416912750048	0.00266307242482653	0.0426751853862697	POLD1
0.576920635953006	3.00248928977398	0.00267781395804604	0.0427935269064665	ZC2HC1A
-0.280888591217326	-3.00282774077745	0.00267483787226219	0.0427935269064665	BCR
0.369732943726083	3.00151752331304	0.00268637577342992	0.0428127339014846	RSBN1
0.43298317653371	3.00191757184722	0.00268284809333418	0.0428127339014846	RBMS3
0.395760862895573	2.9996238918801	0.00270313165298902	0.0430208394676802	ROBO1
-0.454780019004814	-2.99848544386278	0.0027132511691666	0.043064071080606	TMEM54
0.28900964790318	2.99879464109264	0.00271049933685579	0.043064071080606	TMEM159
-0.284617995729638	-2.99740748031501	0.00272286493945299	0.0430990621844845	WDR43
-0.39911992781722	-2.99781478684308	0.00271922874196064	0.0430990621844845	SPATA2L
-0.434696049956045	-2.99602921148592	0.00273520230338205	0.0431768569844596	NSUN5
0.509885537755206	2.99641669601995	0.00273172864391821	0.0431768569844596	RPL3P4
0.415012670850535	2.99349794845497	0.00275799362889596	0.0432412003894901	DNAJC6
0.352636843486358	2.99377624245892	0.00275547942737498	0.0432412003894901	GSTM2
-0.403903010198212	-2.99299859589912	0.00276251020176589	0.0432412003894901	EFNA1
-0.363875541190373	-2.99228098234479	0.00276901274627558	0.0432412003894901	SLC35F6
0.328864033719021	2.99461652470021	0.00274790073460571	0.0432412003894901	FGFR3
-0.345553739792112	-2.99412946080243	0.00275229134929511	0.0432412003894901	GTPBP6
0.391959545652023	2.99442203722938	0.00274965316486043	0.0432412003894901	ELMSAN1
-0.317915806468242	-2.99230592827009	0.00276878646826936	0.0432412003894901	KRI1
-0.49417856946325	-2.99116350798433	0.00277916640846736	0.0433415844451866	CD3EAP
0.533148044446618	2.990592230061	0.0027843703137718	0.0433646107502291	EDEM3
0.280756786619725	2.98878886788553	0.00280085600836594	0.0435630465258414	LPP
-0.293399635745109	-2.98753249779688	0.00281239392829214	0.0436841000824442	STK40
0.365119342047966	2.98614369701662	0.00282519852570871	0.0438244795307935	TPRN
-0.322940424598835	-2.98519826771333	0.00283394571520343	0.0439016304269996	TSR1
-0.361957735345671	-2.98309513051256	0.0028534928703184	0.0441016902556473	WDR90
-0.474475863006451	-2.98299339637043	0.00285444153021337	0.0441016902556473	EVA1C
0.327565367919014	2.98177114245175	0.00286586144846538	0.0442194059568252	GADD45A
0.494865223501945	2.9810648356183	0.00287247970485516	0.0442628197169337	GREB1L
0.312762478618749	2.97951635438861	0.00288703817984021	0.044428309767541	C18orf25
-0.360999254435273	-2.9784790340317	0.00289682847354411	0.0445200825115087	NOL6
0.390191209494244	2.97805536159298	0.00290083582910202	0.0445228549284602	CNOT6L
-0.313535686197779	-2.97664152902126	0.00291424537524287	0.0446697374118254	M6PR
0.368950457704337	2.97354497792896	0.00294381258801917	0.0450635732223882	LYSMD3
0.316833228627913	2.9716591222378	0.00296195341947182	0.0452222651996524	RNF38
0.358867653987645	2.97182614972647	0.00296034260503755	0.0452222651996524	DSTN
0.659893520204642	2.96949482064111	0.002982898407925	0.0454823592107463	ZNF280C
0.308447105474174	2.96793867191567	0.00299804141972133	0.0456534213050234	ZNF644
0.381700533480845	2.96644885257156	0.00301260465328869	0.0456666347184462	FAR1
-0.329059449008637	-2.96674034472619	0.00300975020091893	0.0456666347184462	LMBR1L
0.329330538045158	2.96642506981729	0.00301283765609817	0.0456666347184462	MAF
-0.432540158602152	-2.96624419649361	0.00301461023412125	0.0456666347184462	MYBBP1A
-0.315204063626671	-2.96541851257022	0.0030227141152451	0.0456704623594305	SMARCC2
-0.726252650447511	-2.9656118394458	0.00302081488068464	0.0456704623594305	C17orf107
0.442591010347842	2.95908832987513	0.00308550647080664	0.0465100483169417	RICTOR
0.457352192475864	2.95901129236222	0.00308627791822924	0.0465100483169417	CACNA2D1
-0.363279991473698	-2.95777708119221	0.00309866121306226	0.0465594654684874	BIN3
-0.630854665240771	-2.95766340246633	0.00309980406908533	0.0465594654684874	AP002761.4
-0.314064618417647	-2.95748850269818	0.00310156315438179	0.0465594654684874	TNFRSF1A
-0.552036837926904	-2.95552423187579	0.00312138176278321	0.0467363647724838	ARAP3
0.480167584613204	2.95553538018775	0.00312126895630124	0.0467363647724838	APAF1
0.428712030219015	2.95213155571411	0.00315588444465201	0.0471922360270971	ARFIP1
0.321996301287266	2.950062434172	0.00317709720080678	0.0473010683197578	RABGAP1L
0.356860239229489	2.95086833841557	0.00316881961969912	0.0473010683197578	FZD7
0.452782939504091	2.94983610313912	0.00317942542771623	0.0473010683197578	TP53INP1
-0.343809083538267	-2.95041305847334	0.00317349345938161	0.0473010683197578	CRAT
-0.322349731163991	-2.94802446681594	0.00319811751975515	0.0474229183974262	PCBP1
-0.359958722269071	-2.94746398219147	0.00320392073752596	0.0474229183974262	EIF4EBP1
-0.31172234373674	-2.94799989348429	0.00319837174935504	0.0474229183974262	TIMM50
-0.414164009285102	-2.947707428138	0.00320139893772311	0.0474229183974262	WDR4
0.542514745974711	2.94513776814837	0.00322810889871551	0.047720227354074	ZNF823
0.393763284496394	2.94291140426272	0.00325141452581654	0.0480037520220172	PDE4C
-0.375454664104267	-2.93964251197975	0.00328591121786636	0.0484515730147746	ST6GALNAC4
-0.34895481196676	-2.93802055451568	0.00330315123232681	0.0486441284011268	DUS3L
-0.320722150504486	-2.93640938924479	0.00332035806483387	0.0488357088827779	POLRMT
0.6617559237784	2.9358525514094	0.00332632390721704	0.0488616822431351	FREM1
0.412773334649967	2.93451494192234	0.00334069468374309	0.0490108977940317	SNX30
0.564808332076895	2.9330998995344	0.0033559588965574	0.0491161025019718	NAP1L3
-0.358022906081383	-2.93306749207277	0.00335630922202747	0.0491161025019718	GALNS
-0.301657946378971	-2.93229658249771	0.00336465259821972	0.0491763421202113	ATP1A1
-0.440171765755206	-2.93185738408766	0.00336941438161293	0.0491841492041215	ZNF667
0.325923905819283	2.92978969541087	0.0033919147879836	0.0494267525979324	EIF2AK3
-0.426665134968388	-2.92916133372545	0.00339877961821781	0.0494267525979324	GSTO1
-0.324374319876307	-2.92928311630728	0.00339744816023563	0.0494267525979324	FASN
0.39343974576907	2.92819158777018	0.00340939888714079	0.0494604958981988	ALCAM
-0.353877180635166	-2.92817300339313	0.00340960269128034	0.0494604958981988	MOB3A
0.406778605957775	2.92421780226345	0.00345323031592422	0.050030985673054	COBLL1
-0.380566561616399	-2.92355028721292	0.00346064321626392	0.0500760238532518	CLPP
-0.324624621369526	-2.92076164143638	0.00349176863233581	0.050463647538627	CXXC1
-0.303944661486886	-2.92026991966544	0.0034972833230004	0.0504806379401819	AGPAT3
-0.248852162037132	-2.91971073811166	0.00350356420984987	0.0505086319918133	PHC2
-0.329551417680642	-2.9192777338349	0.00350843488720241	0.0505162518288525	RRP1
0.328252867100759	2.9157974456113	0.00354780748303396	0.0509862347593564	MBNL1
-0.617529640633041	-2.91523364155835	0.00355422351640348	0.0509862347593564	AFAP1L1
-0.2981991895385	-2.91530708436642	0.00355338714710075	0.0509862347593564	CREM
0.388634384938757	2.91351545806255	0.00357384142720689	0.0512045211380849	GADD45G
0.324844093651816	2.91245614868457	0.00358598546456105	0.0512522787404218	HMGCS1
-0.52453111511363	-2.91263837020424	0.00358389378789595	0.0512522787404218	ARG2
-0.316729339985688	-2.91191228842551	0.00359223490928274	0.0512786023737366	NOP14
-0.406791004055924	-2.91059714625876	0.00360738804095793	0.0514318044957164	EML3
-0.30755033455165	-2.90698686010398	0.00364928526429534	0.0519654648284113	CCNH
0.336519863308951	2.90580390093841	0.00366310940476522	0.0520349387241008	ABCD3
-0.36271613014305	-2.90605582352058	0.00366016143619867	0.0520349387241008	PTGES2
-0.352248959831812	-2.90523025469512	0.00366983020284999	0.0520668348536058	MRPL20
-0.364551632009188	-2.90429843535044	0.00368077123267083	0.0521584561764829	KIF7
-0.617510701578639	-2.90337092946685	0.00369169105959033	0.0522171274029546	AL590999.1
-0.352793898303559	-2.90318460682093	0.00369388824588548	0.0522171274029546	PCGF2
0.329204603972248	2.90271826906172	0.00369939268768317	0.0522314739423616	KDM6A
0.322329988306905	2.9003002821273	0.00372805327870885	0.0524451896547748	AFF4
-0.394719499453785	-2.90045558902513	0.00372620636548934	0.0524451896547748	CCM2
-0.417347897106229	-2.90066032908944	0.0037237728628887	0.0524451896547748	PODXL
-0.384635711973952	-2.8992600310084	0.00374044543761925	0.0525559688662589	AL391244.1
-0.359895172926308	-2.89730301599596	0.003763860220549	0.0528211698502618	NIT1
-0.346702516151165	-2.89684127675619	0.00376940410554622	0.0528352377878611	SWAP70
0.345664198662432	2.89522524474529	0.00378886552809182	0.0530441173932855	PTTG1
-0.62412215349944	-2.89477516991107	0.00379430188677284	0.0530563799888403	CYP4F11
-0.311662939032055	-2.89396789848863	0.00380407050968562	0.0531291192193068	CAD
0.36785615366139	2.89318530804554	0.00381356228392474	0.0531619499562097	RTN1
0.748259075622528	2.89302080072278	0.00381556027277249	0.0531619499562097	AL592183.1
-0.292579307728629	-2.89207362997427	0.00382708244971149	0.05319507433685	BMS1
-0.551059176983153	-2.89227762459236	0.00382459822073056	0.05319507433685	PITPNM3
-0.432786041419467	-2.89134943641475	0.00383591346258886	0.0532541971643899	GPSM1
0.331227044105389	2.88895790183139	0.00386520816832319	0.0535969390110512	RSU1
0.389095187061414	2.88813320413798	0.00387535719733025	0.053673697183024	FAM102A
-0.330067401346884	-2.88765681569954	0.00388123083114725	0.0536911290006743	PTDSS2
0.383456818154238	2.88687994097881	0.00389082666077533	0.0537599493722805	ZNF44
-0.333980056766389	-2.88367608035124	0.0039306283354428	0.0538521593297316	RUFY3
0.397995582320951	2.88527406241295	0.00391073055662517	0.0538521593297316	CYP2U1
0.444059938434195	2.88401405534925	0.00392641228229717	0.0538521593297316	FAT4
0.685200558115775	2.88470302522442	0.00391783047746152	0.0538521593297316	FOXD1
-0.435690509430469	-2.88455878639522	0.00391962570429601	0.0538521593297316	SPON1
0.668983680926015	2.88336350886889	0.00393453115267938	0.0538521593297316	CHEK1
-0.323552375876186	-2.88493795323054	0.003914908112675	0.0538521593297316	AEN
-0.389374214162108	-2.88374353066853	0.00392978660140629	0.0538521593297316	CHMP1B
0.328686037978086	2.88254230410585	0.00394480162083332	0.0538659883295479	NT5DC3
-0.317414432135908	-2.88258552008955	0.00394426053009238	0.0538659883295479	CHD8
0.394211309296113	2.88083701609516	0.00396620676298212	0.0540433340306149	CREBRF
-0.523999785995208	-2.88076763526558	0.00396707987469014	0.0540433340306149	AC005736.1
-0.347761097672533	-2.8795129126842	0.00398289987375858	0.0541320760879758	GBA2
-0.490720979854813	-2.87986015865029	0.00397851594728925	0.0541320760879758	ITGAX
0.351555303671947	2.87747737134405	0.00400868659918596	0.0544189730395909	SLC41A2
0.742856745179588	2.87647088439681	0.00402149293667622	0.0545037608538059	AL136164.3
-0.351004908564204	-2.87625049374536	0.00402430209501627	0.0545037608538059	CTSL
0.525903596876877	2.87528189994786	0.00403666918175493	0.0546076851866708	FBXL17
-0.387848238217331	-2.87488386997483	0.00404176125573459	0.0546130667238283	LPCAT3
-0.360028827266369	-2.8730957840185	0.00406470859239806	0.0548594196797668	MRPS12
-0.311059628787322	-2.87257235222893	0.00407144837496007	0.0548867096109912	MPG
-0.305515784833139	-2.86980877063379	0.00410720108706412	0.0553046035265092	PPP1R13L
-0.369929324867027	-2.86940282397376	0.00411247678907325	0.0553116242359285	WDR77
-0.618421698892053	-2.86801385006519	0.00413057451019201	0.0554908820456973	MS4A7
-0.386879412722546	-2.86742885136127	0.0041382183915812	0.0555294495590031	RAMP1
-0.371496578181773	-2.86694706499157	0.00414452328536441	0.0555408358015281	B4GALT2
-0.30431317632575	-2.86663475760252	0.00414861494855836	0.0555408358015281	SYMPK
0.430868249990693	2.86528283189735	0.00416636937023422	0.0557144152336838	KIF3A
-0.363148929644658	-2.86112146923769	0.00422145277161734	0.0563215384690323	COA7
-0.482525891131784	-2.86134972067002	0.00421841439947432	0.0563215384690323	ZMYND8
0.27934202441685	2.85664473628461	0.00428144752696439	0.056796306190084	PRDM2
-0.35856278908617	-2.85748381498195	0.00427014410825102	0.056796306190084	DGKD
0.36903607943252	2.85763042146205	0.00426817191883781	0.056796306190084	FRG1
-0.340355007988524	-2.85675120604785	0.00428001174728379	0.056796306190084	LTBR
-0.311320338780167	-2.856816457112	0.00427913203108654	0.056796306190084	CCDC130
-0.459031310858206	-2.85545658637368	0.00429749977746599	0.0569443193747601	BTBD19
0.373926932401271	2.85499855630293	0.00430370245653382	0.0569616318308469	MTCO1P12
0.364769965715374	2.85288088773974	0.00433248574744652	0.0572774308929464	B3GNT2
-0.474922922498679	-2.85166227982657	0.00434912803545554	0.0573670698010087	PVT1
-0.339992542798053	-2.851926376466	0.00434551640862042	0.0573670698010087	INPP5E
-0.566362116389649	-2.85082477449291	0.00436059925972807	0.0574427333571726	ITGA2
-0.304408154924951	-2.85052300829629	0.0043647392373853	0.0574427333571726	ACOT9
-0.345837876058181	-2.84999373770812	0.00437200898913665	0.0574733927453286	MSANTD3
0.353182199596117	2.84939211386628	0.0043802858706752	0.0575172074711459	PHLPP1
0.284519987331444	2.84677128103627	0.00441650811540087	0.0579274581900493	RBM14
-0.328895282238371	-2.84540929810609	0.00443543893350593	0.0581102438653243	SLC12A4
0.27080859620406	2.8445281050038	0.00444772618434555	0.0582056765226953	JAG1
-0.422970274682009	-2.84306826814604	0.00446814986779544	0.0584072534403733	TMEM204
0.418650937309584	2.84196904237192	0.00448358450603966	0.0585347381254286	PLEKHF2
-0.336786189332615	-2.84165768673953	0.00448796513734591	0.0585347381254286	DPP3
0.354738599429245	2.84078902323821	0.00450020734492204	0.0585631009517036	MPP7
0.275491967356134	2.84081364074502	0.00449985999049182	0.0585631009517036	MRPS6
0.32838421513468	2.83965625997638	0.00451621700010792	0.0585748813592592	ARL13B
-0.494881621457314	-2.84027499342843	0.00450746588661149	0.0585748813592592	TIMM10
-0.324202835107664	-2.83996401459801	0.00451186232219414	0.0585748813592592	CYFIP1
0.405546774638146	2.83908980868967	0.0045242421489373	0.058613622673426	NANOS1
0.302063691555667	2.83808822431673	0.0045384636295126	0.0587324648117348	DESI2
-0.348018953145033	-2.83538801222639	0.00457700587069093	0.0591654292217981	KLHDC3
-0.335441018231672	-2.83367389380193	0.00460162640532557	0.0593226929738813	SMYD5
-0.373275539806666	-2.83324587631052	0.00460779286763245	0.0593226929738813	PDE1A
0.492153990644704	2.83411721544375	0.00459524733571255	0.0593226929738813	LYRM7
-0.355224023950698	-2.83312275756297	0.00460956802891428	0.0593226929738813	ITPRIP
-0.366469433706267	-2.83166578197264	0.00463062219957083	0.0595277996351458	BYSL
-0.262206492270648	-2.83015680110311	0.00465251963932192	0.0596774128818867	MTCH1
-0.380849960493588	-2.83028869850833	0.00465060188930468	0.0596774128818867	TEAD2
-0.311411731440887	-2.82879474610468	0.00467236544092738	0.0598659686561114	CIAPIN1
-0.313735106321783	-2.82749320009164	0.00469140117688947	0.0600437417953048	AKAP8
-0.354438749833702	-2.82625858203607	0.004709522917825	0.0602094391494243	OGFOD3
0.374268028125872	2.82474785095087	0.00473178364634948	0.0603877973285233	PFKFB2
0.416089619486559	2.82460759307911	0.00473385517995644	0.0603877973285233	AC097376.2
-0.305906043084647	-2.82020770344281	0.00479925742179434	0.0611484785200156	SP100
-0.30014965053867	-2.81989091680447	0.00480399771078685	0.0611484785200156	SUPT6H
0.251216427484553	2.81909438804225	0.00481593542514084	0.0611574542766999	TACC1
-0.347930990387775	-2.81879207729638	0.00482047323119596	0.0611574542766999	RIC8A
-0.407081344051375	-2.81938124516287	0.00481163315857502	0.0611574542766999	SBNO2
-0.427834214565964	-2.81844158070517	0.0048257391689964	0.0611575702528367	PTPMT1
-0.398326645748515	-2.81218588245672	0.00492060582495836	0.0621931241394841	CC2D1B
-0.361696392609787	-2.81199749454699	0.00492348868252233	0.0621931241394841	TOP1MT
-0.332253047669066	-2.8126762911492	0.00491310837080005	0.0621931241394841	REXO4
0.441480078883785	2.80884853582048	0.00497190320643647	0.0627365747328437	TMEM170B
0.81598687939161	2.80740466848906	0.00499424596301506	0.0628542938694948	AL645608.8
0.431368526884114	2.80789097693955	0.0049867105875422	0.0628542938694948	C5orf30
-0.344639483083118	-2.80690743363429	0.00500196128816448	0.0628542938694948	GRWD1
-0.301157464132874	-2.80685064985057	0.00500284305682931	0.0628542938694948	RUVBL2
0.304383385900058	2.80421520007073	0.0050439226828013	0.0633020458378752	SIRT2
-0.424134754306374	-2.80130096028244	0.00508970275616288	0.0638077606306023	WDR35
-0.414929614907334	-2.79866793376004	0.00513138784170303	0.0642611045752132	ARMC6
0.404385743479503	2.79811640158675	0.00514015847965858	0.0643017244648902	ATP1A2
0.338349693213393	2.79616011245637	0.00517137736396369	0.0646227757812605	SIX2
0.341490046478178	2.79490893058173	0.00519143372465056	0.0648037982323869	BCAM
-0.271341732725474	-2.791988614344	0.00523851993728019	0.0651121163999121	SHISA5
0.42287380207559	2.7926813996118	0.00522731492189873	0.0651121163999121	HERC3
0.372633762599546	2.79243691898499	0.00523126664378712	0.0651121163999121	CRNDE
-0.312049082526517	-2.79226868204739	0.00523398754975904	0.0651121163999121	LDLR
0.367018240644672	2.79072716180177	0.00525897824029075	0.0652966412460433	OGN
0.271616901279541	2.79012606941185	0.00526875215478667	0.0653469970307235	ZFAND5
-0.323771253283176	-2.7894426548179	0.00527988458044354	0.0653469970307235	RABEP2
-0.342340709552555	-2.78946652606358	0.00527949537392625	0.0653469970307235	SPACA6
-0.455284226096714	-2.78859255503933	0.00529376186058038	0.0654491237895772	GTF2IRD1
-0.313484814088641	-2.78781686198266	0.00530645323984994	0.0655363874654079	NOP2
-0.383251288259155	-2.78723818356999	0.0053159390859313	0.0655839186911186	DHRSX
0.329500356181301	2.78413682885474	0.00536703876492964	0.0661442044398215	PSIP1
-0.326497740822868	-2.78350445870175	0.00537751233533068	0.0662031518616266	RGL3
0.50316294184396	2.78165574550338	0.00540823739823734	0.066230983043256	CDC14A
-0.56951815837842	-2.78225100990801	0.00539832702378071	0.066230983043256	OBSCN
0.481456271318077	2.78205952900931	0.0054015131401751	0.066230983043256	ABCB9
-0.398207446995412	-2.78169813238463	0.0054075311692423	0.066230983043256	PEMT
-0.330370838490161	-2.78295555948009	0.0053866183846028	0.066230983043256	TRABD
0.323332054305124	2.78079661943365	0.00542256968761202	0.0663366727083893	STK26
0.385511127135515	2.78025860544574	0.00543156250675997	0.0663768888693755	TRPM7
0.444175933710439	2.77959303099007	0.0054427061085757	0.0664432768805558	NT5DC1
-0.360168509183759	-2.77571439080431	0.00550805710526346	0.067170583189345	SRA1
0.319696392372483	2.77351230120652	0.00554547437653764	0.0675560721430774	AKAP9
-0.296719215559872	-2.76945143161929	0.00561507752367393	0.0682854449999696	B4GALT3
-0.388579385641412	-2.76933496447044	0.00561708534166846	0.0682854449999696	GFRA2
0.331540171839234	2.76890503407656	0.0056245026722638	0.0683042422642141	PBXIP1
-0.430088231406001	-2.76588776588341	0.00567680688331131	0.068867540438419	STAC2
-0.316917783254492	-2.76420485939126	0.00570617021012692	0.0690078838093728	DENND4B
0.302070101750434	2.76463440189011	0.0056986625681098	0.0690078838093728	MANF
-0.308507214358801	-2.76447633876601	0.00570142419491786	0.0690078838093728	SLC20A2
-0.325686916848718	-2.76273907060143	0.00573185680846587	0.0692465442468245	HSPBP1
-0.333554788283195	-2.7621269922382	0.0057426137464808	0.0693045314590846	EIF6
-0.369333799203356	-2.75914227828575	0.00579532971951417	0.0698682548775418	FXYD6
0.348086825037358	2.7582577576928	0.00581103570315825	0.0699850821641233	IRX2
0.335089303067853	2.7579113745419	0.0058171967023964	0.0699868318879832	FAM49A
0.320001083092109	2.75617147288617	0.0058482329141823	0.0702424851209779	ABTB2
0.612187286758715	2.75604349910723	0.00585052158176273	0.0702424851209779	ZNF714
0.27784258541859	2.75197266788343	0.00592374647402521	0.0709751457042321	ARF4
-0.308945839700754	-2.75208159729126	0.00592177637852436	0.0709751457042321	POLR2H
0.244676251737723	2.75079442829182	0.00594509387600294	0.0710845037547977	SNHG12
0.415309965074011	2.75096407799283	0.00594201588826591	0.0710845037547977	GMNN
-0.307325958987872	-2.75039839831956	0.00595228471800133	0.0710887062706593	DHX30
-0.47523682690768	-2.75010229918626	0.00595766620370404	0.0710887062706593	DCHS1
0.55773587601618	2.74838317718295	0.00598899728490668	0.0713893385375044	FSD1L
-0.459008387550527	-2.74774323553205	0.00600069811828078	0.0714556007247478	PHF23
0.287506735291365	2.74621731525255	0.00602868153108332	0.0717154201765065	MAP3K20
0.618353193332983	2.74561377116834	0.00603978215978859	0.0717740813554448	RERGL
0.328452952748102	2.74405107686123	0.00606860947909863	0.0720430639590137	SIPA1L2
-0.30863800058558	-2.74288440895206	0.00609021196536788	0.0721889171745832	PSMD12
-0.328368797653963	-2.74271764193978	0.00609330554112436	0.0721889171745832	AKT2
-0.396060052207707	-2.74149595848543	0.0061160113154578	0.0723106459797114	XYLT2
-0.338970650854565	-2.74151236571972	0.0061157058722862	0.0723106459797114	PCED1A
0.354474059853378	2.73911940603602	0.00616039949681308	0.072740604640299	PPP2R2B
-0.396112704308449	-2.73888027453396	0.00616488191295641	0.072740604640299	NLE1
-0.492203260261338	-2.73746235497811	0.00619152058755035	0.0728555972851187	PPT2
0.304510528940827	2.73687782303196	0.00620253241729913	0.0728555972851187	ANAPC16
-0.31155341338323	-2.73636533578074	0.00621220152199053	0.0728555972851187	FKBP11
0.278386567295107	2.736684758475	0.0062061733772358	0.0728555972851187	RPS27L
0.346180679716012	2.73643306146083	0.00621092296282582	0.0728555972851187	SNTA1
-0.757861833860444	-2.73787872881755	0.00618368737897738	0.0728555972851187	AC004264.1
-0.359191524033666	-2.73488210364988	0.00624026220825818	0.0731109874429765	PFDN6
-0.377411397550431	-2.73404163878893	0.00625621323373015	0.0732241295384473	C1orf159
-0.55740159228552	-2.73343197611136	0.00626780686707697	0.0732860955694205	PTGES
-0.304876973744808	-2.73298440558341	0.00627633038641813	0.0733120760196672	POLR1E
0.271652604170844	2.73255268649775	0.0062845619159562	0.0733345971215992	RIOK3
-0.34603684435069	-2.73122354922238	0.00630996544554237	0.0735572524984369	POLR3C
-0.296033054356972	-2.73032352765343	0.00632721981709498	0.073684559911995	UBR1
-0.271083685517075	-2.72994824710381	0.00633442688056072	0.0736947223284434	TCIRG1
-0.32507648357594	-2.72924785579785	0.0063478972875619	0.0737578720058578	HDGF
-0.290581374679856	-2.72900704811924	0.00635253461834876	0.0737578720058578	SNX9
-0.297535861451304	-2.72825687913454	0.00636700047408985	0.0738521271341589	SHMT2
-0.373283580411829	-2.72751271737648	0.00638137977143345	0.0739451914948773	NUBP1
-0.318001440851605	-2.72659041050388	0.00639924188235419	0.0740783881187151	TSPYL2
0.272847893808391	2.72568206995729	0.00641687746897853	0.0742087002724615	FRMD6
0.55448641864457	2.72493497388216	0.00643141522775805	0.0743029640116556	LRRCC1
-0.355925515271215	-2.72312391205893	0.00646677977813489	0.0746374166059735	RTL6
0.318167834052309	2.72239015946953	0.00648115746890904	0.0746804819895698	FOXO1
-0.280408788879642	-2.72227842536721	0.0064833493905334	0.0746804819895698	URB1
0.311637250790376	2.72075938132417	0.00651321516594176	0.0749502920282556	SIAH1
0.536134896627153	2.71941064430531	0.00653983620342	0.0750894349755709	RALGPS2
-0.418863147881878	-2.71932767618009	0.00654147699834525	0.0750894349755709	PCDHGC3
0.359805227376041	2.71916628923804	0.006544669680697	0.0750894349755709	JADE3
0.420071435026801	2.71777355318102	0.00657228015723157	0.0753319284228887	ARHGEF3
-0.267091007801303	-2.71713859867603	0.00658490262450401	0.0754023200132673	PSMD3
-0.364647050781571	-2.71615071419518	0.00660458444871185	0.0755533288852641	SLC7A8
-0.374067024195692	-2.71548969172044	0.00661778365788179	0.0755958054875192	IGFBP3
-0.300989654233329	-2.7153141287285	0.0066212932604248	0.0755958054875192	WBP1L
0.549642895566218	2.71459764025677	0.00663563362435753	0.0756111278998781	CARNMT1
0.501272238497987	2.71489531814583	0.00662967227748771	0.0756111278998781	LIPA
-0.327143736094075	-2.71353340618992	0.0066569855888461	0.075780205812755	ZNF611
0.275363341045252	2.71299183696952	0.0066678749098805	0.0757943557241667	ADGRL2
0.342613336315535	2.71273164240514	0.00667311232946665	0.0757943557241667	RGS5
-0.28324143767873	-2.71250023993553	0.00667777330387406	0.0757943557241667	NQO2
0.264666325125096	2.71207460966392	0.00668635411306515	0.075817781434113	INO80D
-0.318554982245171	-2.71044929789012	0.00671921205872029	0.0758914301864595	ACTN2
-0.285130257564853	-2.71081182568628	0.00671187050270547	0.0758914301864595	MAT2A
-0.332957551485357	-2.70965998972276	0.006735221322647	0.0758914301864595	QTRT2
-0.408973458665162	-2.709729073548	0.00673381875155436	0.0758914301864595	TBC1D25
0.343997909212155	2.71003666979982	0.00672757697943486	0.0758914301864595	HEPH
-0.277894537375408	-2.70949796290268	0.00673851189467188	0.0758914301864595	RRP12
-0.408519388172027	-2.70992825082713	0.00672977643372872	0.0758914301864595	TMEM19
0.425988971225722	2.70796038796456	0.00676981020576541	0.0761701856227029	ATP1B2
-0.352745894739116	-2.70637429215218	0.00680223302975477	0.0764610425779392	WARS
0.280420811399482	2.70564944784192	0.00681709663394263	0.076554152740626	RSRP1
0.298451419413049	2.7047997870174	0.00683455686810898	0.0766762146611185	EFR3B
0.374889923655357	2.7041493712823	0.00684794982729397	0.0767524550007111	DBF4
-0.424767089028227	-2.70283531702336	0.0068750799911133	0.0768344674511164	KCNE4
-0.270441296516042	-2.70290718514797	0.00687359369828386	0.0768344674511164	DHX15
0.457696556619891	2.70320530982273	0.00686743131313042	0.0768344674511164	AC127070.2
0.605044545948929	2.70249211764508	0.0068821816233483	0.0768400201593418	TEX26
-0.245743242440465	-2.70079811642776	0.00691733127912109	0.0771584200395923	EHBP1L1
0.356672629751718	2.70025018558306	0.00692873503157861	0.0772115932542007	EEPD1
0.348475634759863	2.69931867407785	0.00694816078015355	0.0773539736998147	NBPF1
-0.337591937140566	-2.69822762425605	0.00697097573772379	0.0775337779471115	HIPK2
-0.356246964872075	-2.69789156015319	0.00697801672092334	0.077537962302982	MYO19
0.321111095247843	2.69605499951066	0.00701660802539776	0.0778923833659137	EGLN3
0.273397673713766	2.69514617473896	0.0070357757893188	0.0780307107082316	GABPB1-AS1
-0.443865896884391	-2.69420662489548	0.0070556409861653	0.0781765021267115	EVC2
-0.27911258452523	-2.69225486630978	0.00709706868865693	0.0783467003584121	RCC2
-0.314555910554512	-2.69189770762369	0.00710467327472278	0.0783467003584121	CHD1L
0.303458640618832	2.6930421142821	0.00708033248683527	0.0783467003584121	MERTK
-0.387583369882166	-2.69209808865251	0.00710040588209814	0.0783467003584121	APEH
-0.429997544913835	-2.6924310320527	0.0070933204776909	0.0783467003584121	B9D2
-0.346631290533432	-2.69115407248064	0.00712053015508276	0.0783729875347519	B4GALNT3
-0.367534110828756	-2.69146511328943	0.00711389382487143	0.0783729875347519	TGM2
0.355643522531761	2.68978204599061	0.00714986992889531	0.0786215375735048	C14orf28
0.352472590506659	2.68718304111313	0.00720574537953487	0.0791611347927372	TRIM36
0.37949754801442	2.6841996298531	0.00727036800699276	0.0792650789230279	AC239868.1
-0.274524825081218	-2.68260677233084	0.00730508286566378	0.0792650789230279	S100A10
-0.339945307091584	-2.68491353080214	0.00725485729334006	0.0792650789230279	RRP9
0.292111337324854	2.68311175373438	0.00729406119489649	0.0792650789230279	PDIA5
0.373344153586021	2.68410296010983	0.00727247060772698	0.0792650789230279	FAM199X
-0.354847956738149	-2.68352031955982	0.00728515480259604	0.0792650789230279	ZNF384
0.344574119362972	2.68235460650038	0.00731059220254504	0.0792650789230279	OSBPL8
0.416307390672556	2.68283891860326	0.00730001421122333	0.0792650789230279	BRI3BP
0.408617057183163	2.68641213271369	0.00722239417257734	0.0792650789230279	MAP1A
0.60926279436504	2.68288430370905	0.00729902364700374	0.0792650789230279	AC087388.1
-0.257028901664553	-2.68408697254439	0.00727281839544656	0.0792650789230279	NME2
-0.25108395223733	-2.68357656833267	0.00728392939104526	0.0792650789230279	PRKAR1A
-0.30331116150553	-2.68330903691284	0.0072897593679862	0.0792650789230279	NELFCD
-0.376721555305116	-2.68498037759778	0.00725340645443563	0.0792650789230279	COMP
0.465096385738925	2.68187490242097	0.00732108310387236	0.0793049169743492	ZNF654
-0.279298278577777	-2.67931075396242	0.00737738921663895	0.0797663068274884	EBNA1BP2
-0.323311017397311	-2.67954337205125	0.00737226518287538	0.0797663068274884	CTC1
0.396846661382894	2.67893542011034	0.00738566368214699	0.0797816260706574	SNX31
-0.290700118828567	-2.67843997153927	0.0073965988978628	0.0798256322613505	CASP4
0.260047003566027	2.67795083534376	0.00740740903554913	0.0798375585235493	PRKAR2A
0.328323990371471	2.6777027344371	0.0074128975963027	0.0798375585235493	TSC22D3
0.514174183615024	2.67745908270461	0.007418291281069	0.0798375585235493	POSTN
-0.412686559229403	-2.67570542068605	0.00745721581035192	0.0801093098038125	NEK6
0.329179320212313	2.67570104041552	0.00745731326435697	0.0801093098038125	INPP5F
0.514448798203495	2.67378522047526	0.00750004684994601	0.0804940452511733	AC005912.1
0.332556222782177	2.67284538057234	0.0075210907570667	0.0805726269794314	ING1
-0.401486263406729	-2.67283961798026	0.00752121995011711	0.0805726269794314	ZNF584
-0.456499012387855	-2.67147698990531	0.007551824988359	0.0808260643188304	FBXL19
0.319890131960612	2.67099374700472	0.0075627055617042	0.0808681217875613	SMCHD1
-0.271389343985535	-2.67050042756919	0.00757382751148996	0.0809126806874878	CDK9
0.311347402881206	2.66926863249591	0.00760166253667893	0.0811355430749749	TMEM263
0.328245206127978	2.66456103396849	0.00770888761039291	0.0821593167732651	CCDC6
0.296183926877505	2.66443814042207	0.00771170482348337	0.0821593167732651	CCSER2
-0.298447270763745	-2.66387716839813	0.00772457627450331	0.08222115313593	MYC
0.313944685880225	2.66133872064938	0.0077830617124841	0.0827679524342231	GAD1
-0.245846877872133	-2.65901011474792	0.00783706101315262	0.0831950002148924	ETV3
0.292804464025912	2.65759562805165	0.00787002593627604	0.0831950002148924	RASSF5
0.300254266896244	2.65689997869324	0.00788628371627395	0.0831950002148924	CIR1
-0.371521070754826	-2.65742515318663	0.00787400726567438	0.0831950002148924	TWIST2
-0.426952201434018	-2.65763288820257	0.00786915598990278	0.0831950002148924	MSRA
-0.425552239964219	-2.65727050098382	0.00787762062774055	0.0831950002148924	CLSTN3
0.313653553996401	2.65714757012364	0.00788049389789232	0.0831950002148924	LUC7L3
-0.310432656567528	-2.65819854424818	0.00785595968378127	0.0831950002148924	C19orf24
-0.368753488377115	-2.65684464295479	0.00788757823938682	0.0831950002148924	PARVB
-0.315745859190307	-2.65633183962653	0.00789958380769459	0.0832461576256512	ERLIN1
0.311312463649207	2.655550632644	0.00791790460745926	0.0833637124010688	KMT2C
0.296678028433621	2.65319784622548	0.00797331207373864	0.0838711687756558	UBN2
0.262271144784631	2.65187270239834	0.00800467146172545	0.084020273336753	CARHSP1
0.360083207717301	2.65219154200741	0.00799711608342169	0.084020273336753	KIAA1671
-0.311908723792397	-2.65168371762329	0.00800915275317682	0.084020273336753	KCTD17
-0.388612660530402	-2.64882116075652	0.00807730623327588	0.0846589015476861	DNPH1
0.397529737605006	2.6455058825612	0.0081568868745021	0.085416041312293	ACAT2
0.37305583120156	2.64381244914908	0.00819780657670972	0.0857673396703605	AHDC1
0.260940267043517	2.64338333048119	0.00820820482426436	0.0857989711819331	RORA
0.577313811866913	2.64293291576207	0.00821913180494381	0.0858360677008226	AC034236.1
-0.284589736924	-2.64221044586916	0.00823668598290012	0.0859422463901884	PLXNA1
-0.463978759599969	-2.64067222804892	0.00827417255659321	0.0862560246625497	STON1
-0.430158665264937	-2.63811183075929	0.00833690839384293	0.0868322222506434	POLR2I
0.339815774792511	2.63712081339	0.00836130468261194	0.0870084245773768	ABHD5
-0.310942922233081	-2.63604822182781	0.00838778106204146	0.087205938226801	MED12
0.277314375934776	2.63407313470888	0.00843673133824633	0.0876365467760338	TMTC1
-0.372002877454837	-2.63329928248596	0.00845597993576102	0.0877118333447054	TOMM5
-0.288832407527231	-2.63306602796801	0.0084617895456394	0.0877118333447054	NAT10
-0.393276847606647	-2.63257078737254	0.00847413621105801	0.0877118333447054	HPS6
-0.339979616551954	-2.6327165500815	0.00847050058136055	0.0877118333447054	MRPL28
0.338957412921903	2.63204214091535	0.00848733348041574	0.0877703446321393	PPM1K
0.393389077877282	2.6312689566659	0.00850666855355391	0.0878684417104259	IRF1
0.27378960097707	2.63105903557756	0.00851192485883187	0.0878684417104259	TMEM170A
0.307992921664134	2.63031256641285	0.00853063955679888	0.0879056338386167	MAPK14
-0.241680327033086	-2.63056492673576	0.00852430852906391	0.0879056338386167	SH3GL1
-0.254464266387949	-2.62861585861981	0.00857331456216378	0.0881891614643796	CDK16
0.252279093996479	2.62863680145822	0.00857278665392382	0.0881891614643796	MT-ND6
-0.327656844834617	-2.62774681904956	0.00859524617090964	0.0883366554349494	CROCCP2
0.209501282933752	2.62735959717624	0.00860503447877407	0.0883591978164674	CALD1
-0.300370092172761	-2.62621551403053	0.00863401318774997	0.0885785797409904	TCTN3
0.382081608009579	2.62471540704043	0.00867214185684894	0.088872175425756	MAP7D2
0.274252877989677	2.6244890289798	0.00867790882616975	0.088872175425756	ZMYM2
-0.313970327534774	-2.62297687110375	0.0087165189639219	0.0891890779474648	ADGRD1
-0.339818324074897	-2.62183379231328	0.00874580716378623	0.0894101235004297	CCDC22
-0.290717869258915	-2.62118381410996	0.00876250022900854	0.0895021313997238	ABCF1
-0.303286021139241	-2.62061113696374	0.00877723159633591	0.0895739582383964	PRMT5
0.292015194900538	2.6180645559853	0.00884300738385485	0.0901661243678942	ACAP3
0.463889151257834	2.61695918795211	0.00887169479428358	0.0903003475386659	PPM1H
-0.303541203080767	-2.61698307204497	0.00887107405718207	0.0903003475386659	MYO9B
-0.241620355442188	-2.61655232411617	0.00888227496876964	0.090329009603729	AES
0.298114042442569	2.613867929119	0.008952363491395	0.0909622679990301	HERC5
0.23296951897824	2.61217335852294	0.00899686199466384	0.0911645270090811	ITPR1
-0.313053319115885	-2.61214923496408	0.00899749688959053	0.0911645270090811	AKR1B1
0.253690328535873	2.6119168984181	0.00900361367830791	0.0911645270090811	EIF4EBP2
-0.342025430419957	-2.61196038960146	0.00900246839144174	0.0911645270090811	LIG3
0.230045834252666	2.61024850463494	0.00904764712605003	0.0913790775287767	PELI1
-0.283707859622427	-2.61022130362733	0.00904836662481956	0.0913790775287767	ATG9A
-0.305325542770506	-2.61051860558907	0.00904050540846226	0.0913790775287767	SEPT6
0.358719691553013	2.60927455098455	0.00907344120523513	0.0914734965179424	SH3BGRL
0.35325634769741	2.60948870731674	0.00906776388865668	0.0914734965179424	ABHD3
0.568688322005536	2.60666592863876	0.00914285137745398	0.0920137828073526	CHMP4BP1
-0.322506391351134	-2.60691185401523	0.00913628762380305	0.0920137828073526	TICAM1
-0.319811494081337	-2.60610460247617	0.00915784895631387	0.0920850602919236	STK10
-0.264696205281076	-2.60504331011808	0.00918626471141405	0.0921318997005096	CCT5
-0.320761134575617	-2.60536299141166	0.00917769707852441	0.0921318997005096	SLC35B2
-0.284857153296183	-2.60504532979938	0.0091862105604542	0.0921318997005096	LONP1
-0.398184017264533	-2.60417454196143	0.00920958424351146	0.0922125126483711	MROH1
-0.358238641291605	-2.60415331450542	0.00921015469291794	0.0922125126483711	DCAF15
0.408281219800739	2.60017020389314	0.00931775332189497	0.0931295035626513	AC004656.1
0.296708167725546	2.60018988242582	0.00931721898628322	0.0931295035626513	ETNK1
0.521473563845175	2.59682418229103	0.00940900714029686	0.0939608489873079	RHEBL1
0.423696001109593	2.59531672582519	0.00945037885135063	0.0942930596540422	DIXDC1
-0.270855649137125	-2.59347187113058	0.00950123110134217	0.0946381186926497	MAD2L2
0.410161136188938	2.59357479139381	0.00949838775525032	0.0946381186926497	C1orf226
-0.355755032647528	-2.59073080197514	0.00957723761892319	0.0952721894212818	SOCS2
0.385544315974668	2.59011677351864	0.00959433802670588	0.0952721894212818	TRIM69
0.401977597158816	2.58999812929048	0.00959764534998644	0.0952721894212818	PHKB
-0.259926864618678	-2.59000019101116	0.00959758786883954	0.0952721894212818	USP10
-0.300678822582714	-2.58919487480751	0.00962006359995908	0.095413316216474	LSG1
-0.274287825439076	-2.58878404042838	0.00963154772493051	0.0954458485790814	NAF1
0.25847308176127	2.58826536617785	0.00964606377123515	0.0955083454591913	IDI1
-0.274009166532547	-2.58709827969219	0.00967879815776405	0.0956654539430923	ABCF3
0.254485922400188	2.58687223079683	0.00968514980147213	0.0956654539430923	SOD3
-0.254103892385492	-2.5868092042728	0.00968692141699224	0.0956654539430923	PDCD11
-0.387378229030952	-2.58652822648125	0.00969482294988016	0.0956654539430923	HDAC7
-0.329352509594049	-2.58443921141477	0.00975374966907465	0.096165359025436	PLS3
0.416202851074679	2.58362058640466	0.00977692827425153	0.0962307813389529	EPB41
-0.294607401663338	-2.58387256653598	0.00976978846745182	0.0962307813389529	FBL
0.353986164891319	2.58257382696797	0.00980663780030166	0.0964416096100672	FAM220A
0.37192845349438	2.5818951544934	0.00982594310514229	0.0964683730677008	TNIK
0.331335242163317	2.58201317753884	0.00982258342793978	0.0964683730677008	FGFR2
-0.28845722326888	-2.58046189862999	0.00986682436655126	0.096716773717413	PPP4C
-0.351416695335493	-2.58042527667075	0.0098678709302535	0.096716773717413	MT2A
0.310691475892067	2.5794898318032	0.00989463714833536	0.0968748511709858	ABCC5
-0.283954795774278	-2.57927989274921	0.00990065308941912	0.0968748511709858	TBC1D16
0.309535508944308	2.57846827051525	0.00992394131844236	0.0970211204191247	PGM5
-0.304658120256356	-2.57624024270152	0.00998812213876234	0.0972672421272414	POMGNT1
0.276420394882872	2.57614343232369	0.00999091923173917	0.0972672421272414	PURA
-0.455459257476133	-2.5764614582552	0.00998173328809045	0.0972672421272414	IL33
0.241505827409608	2.57691716508591	0.00996858364680816	0.0972672421272414	UBL3
-0.311151852632175	-2.57632054216767	0.00998580261638815	0.0972672421272414	APEX1
0.431713743162564	2.57580073599961	0.0100008261892404	0.0972822841853037	TGFB2
-1.07423685260925	-2.5753179115281	0.0100147989386431	0.0973368177545311	KRT16
-0.365573228772961	-2.57480425498421	0.0100296830420439	0.0973755069077699	MMP14
0.39651884673858	2.57460302490135	0.0100355194071185	0.0973755069077699	ZNF430
-0.344375286071374	-2.57395322226205	0.0100543865795314	0.0974542484004095	CDC26
-0.38618878269955	-2.57374676042279	0.0100603878570476	0.0974542484004095	FZD10
-0.315997477333623	-2.57336900602497	0.0100713763962049	0.0974795282807387	CHUK
0.288107931213271	2.57296710428278	0.0100830790940643	0.0975116726353647	CNNM2
0.261271250692483	2.57104006877303	0.0101393594967549	0.0979745086256203	PBX3
-0.293062079026172	-2.57007056724139	0.0101677800787271	0.0981675962123739	WDR46
0.43744308734363	2.56917344444676	0.0101941420623031	0.0982939491949636
-0.268620935844844	-2.56905031787088	0.0101977648855356	0.0982939491949636	LRRC59
0.502715950153078	2.56800258505288	0.0102286393276359	0.0984284449443473	AC027288.2
0.408516109703148	2.56807721912028	0.0102264372721195	0.0984284449443473	ZNF442
0.325877603789659	2.56629837734462	0.0102790364522315	0.0988316612274888	NUDT19
-0.496967041742343	-2.56541918493818	0.0103051224047292	0.0988374229650612	ROBO4
-0.53239761562142	-2.5658247616843	0.0102930814859296	0.0988374229650612	CFAP58
-0.431664667722405	-2.56549790817263	0.0103027842589537	0.0988374229650612	MT1A
0.345593094226881	2.5633178948887	0.0103677072658251	0.0989810778801935	NEGR1
-0.239843170899367	-2.56451146020426	0.0103321167244204	0.0989810778801935	NHP2
-0.246619873199401	-2.56416868490136	0.0103423266853933	0.0989810778801935	SH3PXD2A
0.415706079400319	2.56379320925624	0.0103535209677135	0.0989810778801935	KITLG
-0.269489684198012	-2.5632721182763	0.0103690744336472	0.0989810778801935	ABR
-0.262673916956775	-2.56320270516542	0.0103711478370256	0.0989810778801935	BECN1
-0.266934222366507	-2.56160906008356	0.0104188523716293	0.099354859419291	GBE1
0.38956131752411	2.56013192955764	0.0104632433810311	0.0995463589142269	REEP1
-0.33552645486993	-2.56008675956866	0.0104646034856541	0.0995463589142269	TMEM185B
-0.295067801256622	-2.56010256352844	0.0104641275978523	0.0995463589142269	BTN2A1
0.577642416850931	2.55896566870538	0.0104984108680588	0.0996235824135371	OLFML2A
-0.284220216305667	-2.55919012444725	0.0104916344587206	0.0996235824135371	SLC35E1
-0.313095477819253	-2.55933487243895	0.0104872665225462	0.0996235824135371	YDJC
-0.59513974203838	-2.5582570847906	0.0105198288568565	0.0997454677430059	P2RY2
-0.295304673422195	-2.55721264979001	0.0105514693086651	0.0998826639031812	CHCHD2
-0.322221137991603	-2.55728670212289	0.0105492231584385	0.0998826639031812	EGR3
0.402362317986531	2.55655540219235	0.0105714235475124	0.099990196383544	PPARGC1A
-0.304179485907333	-2.55507973630641	0.0106163475415626	0.10033353964138	MIR29B2CHG
-0.305575360160261	-2.55394604270775	0.0106509760450981	0.100579103334961	ENOSF1
0.262811265137985	2.55281096335913	0.0106857474688171	0.100619468810591	TMEM245
-0.276533050012881	-2.55302340386321	0.0106792320105208	0.100619468810591	TOR1A
-0.307494224987689	-2.55267740101379	0.0106898455776079	0.100619468810591	SRPRA
-0.346266086216209	-2.55335308533768	0.0106691278171228	0.100619468810591	CDYL2
-0.471413307689843	-2.55140357861602	0.0107290006943785	0.10080511005534	ENTPD7
-0.524868881013665	-2.55119051746272	0.0107355622622114	0.10080511005534	ARMC7
-0.238729695419549	-2.55119981517472	0.0107352758494803	0.10080511005534	GART
-0.292681508272592	-2.55050289742316	0.0107567629942392	0.100922726350789	CSK
-0.252301344934986	-2.54947603821975	0.0107884924626399	0.101138856817367	CPSF4
0.29640449510339	2.54721311171833	0.0108587097086099	0.101633329645991	MARCH3
-0.312506476387939	-2.54744496302641	0.0108514968720073	0.101633329645991	SIPA1
0.376066852792499	2.54650893791891	0.0108806425127211	0.101756748386653	VPS13C
-0.316178637325628	-2.54572126778907	0.0109052226113294	0.101904706715025	ATG2A
0.30731256428109	2.54413507348049	0.0109548713226165	0.102286495158363	EFHD1
-0.310735555315382	-2.54303744014108	0.0109893453092968	0.102443944974646	PIGT
-0.290226953258	-2.54314301413492	0.010986025302704	0.102443944974646	LZTR1
-0.300716430900149	-2.54251622725045	0.0110057490643251	0.102488454878347	PLEKHJ1
-0.283944650365263	-2.54232608306323	0.0110117387483182	0.102488454878347	AP1M1
-0.269657534139126	-2.54177076689177	0.0110292482073309	0.102569363424531	RASL11A
-0.311988893730105	-2.53975733782835	0.0110929404727465	0.103079288706016	RGP1
0.346579983542084	2.53943360841414	0.011103211675323	0.103092389968641	NAAA
-0.29334979458704	-2.53838056454258	0.0111366808372962	0.103319298328264	USP11
-0.267931626091514	-2.53810632764909	0.011145411672853	0.103319298328264	PLAA
0.328723788478969	2.5374418819046	0.0111665907394712	0.103350928132862	SKAP2
-0.246506832916025	-2.53744594811683	0.0111664610211908	0.103350928132862	RPS6KA3
-0.362897421086941	-2.53695836420964	0.0111820252258339	0.103411511508229	RCC1
-0.257829765425861	-2.53533355885316	0.0112340299405841	0.103703596697724	NOC2L
-0.231967557811766	-2.53513654453163	0.0112403503039221	0.103703596697724	DENND5A
-0.379975996801432	-2.53556479636162	0.0112266156985424	0.103703596697724	ERCC2
0.411369832945901	2.53403555846358	0.011275728906054	0.103947567427126	ANKRD46
0.504492863537359	2.53305980749774	0.0113071658678295	0.104072442805639	SCAI
-0.272782337385348	-2.53324769159565	0.0113011065333747	0.104072442805639	CD63
0.48292858016625	2.53277220296619	0.0113164468121789	0.104075527441019	TRIQK
-0.291210280320292	-2.53214148628863	0.0113368236052426	0.104180573320215	ALG3
-0.511707857349973	-2.53088939251185	0.0113773720019505	0.104306025114809	SLC11A1
0.465738922887079	2.5309677310983	0.0113748312775421	0.104306025114809	SNORA33
0.30092985684734	2.53103675892894	0.0113725929426624	0.104306025114809	TAF4B
-0.334037436235898	-2.52997381656984	0.0114071038886322	0.104496257197123	CHST14
-0.36014476437894	-2.52915761645176	0.0114336668285397	0.104657183228349	MRGBP
0.257595955691091	2.52881304642652	0.0114448972085479	0.10467762116686	MEF2A
0.367498104337874	2.52831052969399	0.0114612930098523	0.104745233995775	GCNT4
-0.270381317445424	-2.52788993874901	0.0114750318109164	0.104788477306281	DYNLT3
-0.281854198845213	-2.5250936162144	0.0115667472291427	0.105460452401133	POLR3D
-0.235065757746784	-2.525158081286	0.0115646255625176	0.105460452401133	SF3B3
0.373225189265018	2.52368954658747	0.0116130435657834	0.105468119642933	EIF4E3
0.327864265847654	2.52341905894952	0.0116219812087193	0.105468119642933	LCORL
-0.269037097286251	-2.52400777089443	0.0116025363824965	0.105468119642933	PANX1
0.316521577419013	2.52475218987764	0.0115779899714373	0.105468119642933	CXCL12
-0.368655533737088	-2.52364730224213	0.0116144390312065	0.105468119642933	ACVRL1
-0.424745713795238	-2.52375216666992	0.0116109752984915	0.105468119642933	LRFN3
-0.492566778981984	-2.5227976323762	0.0116425379438617	0.105572319905602	GAREM2
0.368049886220993	2.52226946572966	0.01166003500285	0.105648634909001	CORO6
-0.299439165628041	-2.52134663675267	0.0116906623969604	0.105761404608272	POLR1B
-0.3094346586424	-2.52161799185754	0.0116816491043329	0.105761404608272	CAPN1
-0.264716307985646	-2.52088538526106	0.0117059974177545	0.105817850783338	LRRC41
0.499194281612996	2.52046886755005	0.011719860523971	0.105849348730819	TGFBR3
-0.280838710222231	-2.52023417174374	0.0117276784007243	0.105849348730819	POFUT2
-0.341841715716096	-2.51835613543645	0.0117904038584901	0.106011923184601	BOK
0.368722125930516	2.51778683913361	0.0118094767446487	0.106011923184601	PTPN13
0.461360431086651	2.51821852941362	0.0117950115077378	0.106011923184601	UFL1
0.290022916710114	2.51818552064387	0.0117961170226433	0.106011923184601	FGFR1OP2
-0.294165070486833	-2.51861565987892	0.0117817181936879	0.106011923184601	SENP3
0.512235178333769	2.51790957586361	0.0118053624372538	0.106011923184601	ASF1B
-0.265110765512523	-2.51897033692919	0.0117698571754005	0.106011923184601	HKR1
-0.334989751736381	-2.51711620454343	0.0118319798221707	0.106132037973118	SSH1
-0.307262769064875	-2.51529284605318	0.0118933547974407	0.106354565498405	CSNK2B
0.455011504491602	2.51590177217591	0.0118728267776887	0.106354565498405	MKX
-0.535924002438986	-2.51537577205883	0.0118905573593865	0.106354565498405	SPINT1
-0.411558229691777	-2.5157206835544	0.0118789283233158	0.106354565498405	GRAMD4
-0.283538342229443	-2.51375701720971	0.01194527026812	0.106736769815137	DPM2
0.302557577589598	2.51275426754826	0.0119792744350934	0.106958464142653	CYBRD1
-0.276945320728558	-2.51018598184905	0.0120667590479324	0.10759233109843	CDKN1A
-0.254556775506359	-2.5101273370345	0.0120687632872143	0.10759233109843	TRAF7
-0.337219430942065	-2.50879264043245	0.0121144575890426	0.107916998155377	NDUFAF3
0.381766543398894	2.50786835934561	0.0121461908102358	0.108116896623017	ATG4A
-0.283438759468428	-2.50714164423666	0.0121711927303201	0.108173916137925	TMEM127
0.35379202087471	2.50737394547231	0.0121631956797637	0.108173916137925	KAT2B
0.422432930416426	2.50657084654442	0.0121908624315693	0.108174806693376	TXNDC16
-0.386212187473875	-2.50632950850928	0.0121991874146217	0.108174806693376	CISD3
-0.301000820147778	-2.50683389620481	0.0121817942377137	0.108174806693376	NCLN
-0.290362100834467	-2.50520605984942	0.0122380072456416	0.108353863238809	TBRG4
-0.278347491737318	-2.50545217454171	0.0122294936078483	0.108353863238809	STX2
0.501324475934326	2.50392718545029	0.012282330861191	0.108597908410122	WNK3
0.252811212493653	2.50387219446507	0.0122842399404951	0.108597908410122	PPDPF
-0.421714535210049	-2.50303860602665	0.0123132111954741	0.108771373612867	DGKA
-0.337882545221407	-2.50071958300758	0.0123941271961243	0.109093932536384	B3GALT6
-0.269679564175148	-2.50064859465458	0.0123966115534726	0.109093932536384	ARF3
0.373796347562879	2.50080857609984	0.0123910133554431	0.109093932536384	KLHL28
0.289122356300917	2.50143426184491	0.0123691403598671	0.109093932536384	NR2F6
-0.328952618004933	-2.50076629125522	0.012392492802625	0.109093932536384	NOL12
-0.235937220177031	-2.49930697416258	0.0124436468384624	0.109342437551867	POLD2
-0.260302346745305	-2.49936301643709	0.0124416789182673	0.109342437551867	TRMT6
-0.273489342465934	-2.49845853911347	0.012473473265766	0.10952180224447	COL4A2
0.263745186052188	2.49696982888945	0.0125259613649262	0.10968397210714	WDR47
-0.273738727244119	-2.49711726160944	0.0125207545550797	0.10968397210714	MRPL17
-0.391337842901234	-2.49686529301842	0.0125296543691241	0.10968397210714	DPYSL4
-0.277036601366364	-2.49762782591737	0.0125027380102448	0.10968397210714	KHNYN
-0.305505421235717	-2.49650398841363	0.0125424258287077	0.109713219617433	INHBA
-0.336506038842792	-2.49255364759353	0.0126828169385022	0.110857920557878	TSTA3
-0.373020301629302	-2.49215635701987	0.0126970129335994	0.110898685037159	RIOX2
-0.237609766932454	-2.49144619829653	0.0127224233822135	0.111037264537638	PTDSS1
-0.250665670953093	-2.49096084967579	0.01273981570062	0.111105709041239	PCNX3
-0.371612878029817	-2.48920433071345	0.0128029360322253	0.111572552658359	GNL3L
-0.332588035126275	-2.4872965696309	0.0128718046024336	0.111849616515503	ADAMTS9
0.470466402531991	2.48791221126492	0.0128495447223471	0.111849616515503	SMIM10
-0.274486930916523	-2.48749805818496	0.0128645155866077	0.111849616515503	NSMF
-0.250155386351042	-2.48725841771189	0.0128731851911861	0.111849616515503	E4F1
-0.435767188685308	-2.48668561418451	0.0128939287667625	0.11194624423322	PLIN2
0.250833374598699	2.48575143417927	0.0129278227226309	0.112156815477321	AMD1
0.262384319913962	2.48501592650103	0.012954563876556	0.112305064187669	UBP1
-0.344657424547654	-2.48399226252167	0.0129918630878682	0.112359753590849	NBPF9
0.320934565705126	2.48420192178378	0.0129842160135947	0.112359753590849	XPO1
0.372863094848243	2.48378288403886	0.0129995038966204	0.112359753590849	MCC
-0.386259456472884	-2.48420633841551	0.012984054964992	0.112359753590849	IFITM3
0.339202595201036	2.48351347899414	0.0130093410906203	0.112361302337251	INTS6
0.738562047015801	2.48290666504602	0.0130315227286155	0.112383540736217	JUN
0.250055762618743	2.48238654200641	0.0130505620621397	0.112383540736217	UTRN
-0.268020894988353	-2.48190577763096	0.0130681825305447	0.112383540736217	SEPHS1
-0.311534485604066	-2.48191232619118	0.01306794237835	0.112383540736217	TMEM97
-0.307969260555132	-2.48250911482428	0.0130460730156095	0.112383540736217	LSM7
-0.289884898159514	-2.48185961835222	0.0130698754182656	0.112383540736217	BAX
-0.573676897000679	-2.48146621804605	0.0130843112141173	0.112424576562069	SOX7
-0.256471533871038	-2.48100251685846	0.0131013448003023	0.112487856388721	TBC1D9B
0.280173855761248	2.48065250384901	0.0131142151530433	0.112515323813058	PRKCE
-0.504549905660244	-2.47774670705984	0.0132214968470953	0.113352169726681	SERINC2
0.330449514221122	2.47702317852452	0.0132483297986528	0.113498577965778	MKNK2
0.277219261526544	2.47641095698037	0.0132710723852389	0.113574757014416	ARID4B
-0.406089291607363	-2.47613113040484	0.0132814787702522	0.113574757014416	C9orf64
0.306799847915787	2.47599594080449	0.0132865088788568	0.113574757014416	GTF2A1
-0.374832774948652	-2.47550729786085	0.0133047042586482	0.113646791002286	SV2A
0.27951556307499	2.47395177155051	0.0133627734503317	0.113725315523891	REST
-0.23780153371953	-2.47411401963051	0.0133567061376203	0.113725315523891	GCN1
-0.260909687342309	-2.47454456967188	0.0133406173997673	0.113725315523891	CCDC92
-0.231880534892071	-2.47461417069563	0.0133380181667843	0.113725315523891	MGRN1
0.332944604670669	2.47412252214201	0.0133563882509588	0.113725315523891	ZNF431
-0.330533360811645	-2.47317962692992	0.0133916814107773	0.113888027436392	BID
0.376153110078322	2.47287591783835	0.0134030669697219	0.113901593225526	LOX
0.27677807248706	2.47070257965024	0.0134847918271383	0.114512458479509	DDR2
0.249275739799002	2.46802097804893	0.0135862357219097	0.115205733519459	INSIG1
-0.262705312102074	-2.46802526373958	0.0135860730595593	0.115205733519459	GNPNAT1
-0.275997982037079	-2.46719581918234	0.0136175865010783	0.115219637348033	SRSF7
0.435256151324763	2.46749553467291	0.0136061918392893	0.115219637348033	MAP9
-0.436662208196701	-2.46721720442378	0.0136167731921911	0.115219637348033	MRPL36
-0.296155245252195	-2.46590416563599	0.0136667894256201	0.115551910012838	OSMR
0.289797193269517	2.46326752360156	0.0137677146463961	0.116282699288059	RNF150
-0.493037644234356	-2.46286427560891	0.013783208038356	0.116282699288059	PKN3
-0.305397880897557	-2.46310971230151	0.0137737761602797	0.116282699288059	MORC2
0.298329766952333	2.46130551360342	0.0138432428954232	0.116704556409676	CDKN2D
0.437370978534292	2.46096670142496	0.013856322565336	0.116730236585894	ZNF738
0.272107463803041	2.46033386287061	0.0138807821993467	0.116851678804052	RSBN1L
-0.43490635381438	-2.45851780012875	0.0139511860345418	0.117274637518684	FCER1G
0.297654036894343	2.45870225697488	0.0139440207873678	0.117274637518684	LINC01578
0.319405523015728	2.45738961481755	0.0139950812972034	0.117558682896509	AP1AR
0.308293368601079	2.45702030470445	0.0140094768204826	0.11759469937193	HACD2
0.288211712969771	2.45599169587976	0.0140496403965606	0.117846803441662	SLC5A3
0.312180067711163	2.45471919791292	0.0140994675931889	0.118179543212651	FZD4
0.424403865105834	2.45410019909174	0.0141237620597722	0.118235521597804	TRPC1
0.295337997556997	2.45403121127148	0.0141264719804837	0.118235521597804	FRYL
0.326241382001713	2.4532139714033	0.0141586090290251	0.118394093355025	TTLL7
0.43213362027366	2.45303207078692	0.0141657708397967	0.118394093355025	FAM217B
-0.294970931722998	-2.45121311214139	0.0142375630645734	0.118908692529252	ERICH1
-0.379798230685653	-2.44968200871604	0.0142982425977039	0.119161988510165	TOE1
0.498570181932465	2.44808063333106	0.0143619510647011	0.119161988510165	ZNF678
0.35841986235321	2.44877359400499	0.0143343519324567	0.119161988510165	ACVR2A
0.326527831886761	2.44683741067964	0.014411583439386	0.119161988510165	HAUS3
0.299091244409017	2.44736366577662	0.0143905556629062	0.119161988510165	PPAT
0.222881543096586	2.44760267300992	0.0143810144984031	0.119161988510165	COL12A1
-0.33976530238575	-2.44672598829605	0.0144160390608294	0.119161988510165	GCK
-0.455010481109788	-2.4465887177639	0.0144215299830077	0.119161988510165	SLC25A53
0.275786883104551	2.44659073809917	0.0144214491547401	0.119161988510165	SMARCA2
0.217301635032564	2.45013853477844	0.0142801260762185	0.119161988510165	FNBP1
-0.378322165406236	-2.44704415166846	0.0144033193808832	0.119161988510165	UCK1
0.290676982878928	2.44935865386536	0.0143110866914053	0.119161988510165	WEE1
-0.587892835456006	-2.44930484060856	0.0143132252145891	0.119161988510165	KRT18
0.251464760969999	2.44681486704837	0.0144124848288741	0.119161988510165	TAOK3
-0.336568585578397	-2.4468165732141	0.0144124166074308	0.119161988510165	KCTD15
0.247169271337835	2.4435050605463	0.0145453656046861	0.120099917278153	BTG1
0.410117539619078	2.44243365442635	0.0145886108131251	0.120343651718112	IL1RAP
-0.518793873145288	-2.44210489527176	0.0146019032403839	0.120343651718112	SHROOM4
-0.476942111931212	-2.44200568013013	0.0146059168150227	0.120343651718112	MRM1
-0.239999802414763	-2.44105081329346	0.0146445940289334	0.120389819792329	AK2
0.442693801167225	2.440893645711	0.0146509688025554	0.120389819792329	SGK3
-0.329907958300746	-2.44089122478437	0.0146510670153363	0.120389819792329	R3HCC1L
-0.24938382407569	-2.44084573489648	0.0146529125688446	0.120389819792329	AP2A1
-0.478367102826559	-2.44022596805994	0.0146780773248079	0.120511469016806	LIMD2
-0.283791954296187	-2.43841253201411	0.0147519282706385	0.121032393159809	COLGALT1
-0.519574706690463	-2.43776115591121	0.0147785349479712	0.121165240017404	CMKLR1
0.242375655443904	2.43532280748177	0.0148785096997581	0.121899001300694	SNTB2
-0.258492276831732	-2.43471109884325	0.0149036836825276	0.122019321578132	DPYSL3
-0.290736402519469	-2.43392363718808	0.0149361457719182	0.122113225516863	PISD
-0.272085763759224	-2.43398403371075	0.014933653799474	0.122113225516863	MIEF1
0.371899911371587	2.43206445436153	0.0150130354522906	0.122569582071543	METTL7A
0.338972233012506	2.43211581251552	0.0150109067742359	0.122569582071543	EEF2K
0.481392457717329	2.43103565083494	0.0150557330567158	0.122831976424847	ICK
0.39512522535384	2.42989051336466	0.015103384527161	0.12313439074211	GPR155
0.309984291391337	2.4295685537396	0.0151168058139799	0.123157506190366	CPD
-0.463762570516302	-2.42856140958939	0.0151588577128376	0.123327378063743	ITPR3
-0.255435948288766	-2.42860145455234	0.0151571837267548	0.123327378063743	RELA
-0.330053136462121	-2.42786081172205	0.0151881709213011	0.123479511179886	RPS6KA4
-0.302380474358357	-2.42738614827788	0.0152080593248827	0.123554861861512	PSMB5
-0.705222867846549	-2.42643045625701	0.0152481724097453	0.123707976161072	LMCD1-AS1
-0.323787798142125	-2.42651051121828	0.0152448087063796	0.123707976161072	NAT9
0.342978246366443	2.42587109009295	0.01527169377615	0.123812463687616	LNPK
0.356786381618413	2.4243777611324	0.0153346448594719	0.124149976161148	SMC4
-0.24060940195762	-2.42437723713735	0.015334666988445	0.124149976161148	RASA3
-0.283856346098432	-2.42286571852269	0.0153986174475379	0.124581025997675	DHPS
0.328526518810522	2.42195959532438	0.015437066826768	0.124718635737929	ZNF277
0.221204636914976	2.42205898345441	0.0154328453844942	0.124718635737929	UBE2G1
0.254203594392391	2.42107611192965	0.0154746368675294	0.124848769290456	MAN2A1
-0.309996332424694	-2.42116469604936	0.0154708662105572	0.124848769290456	ANK1
-0.243667416402643	-2.41994123759628	0.0155230153428533	0.125065623614096	AMOTL1
-0.288463288050673	-2.41997499126646	0.0155215745419132	0.125065623614096	ZDHHC16
-0.257205177492043	-2.41903302774562	0.0155618271802076	0.125291555304176	SNRPB
0.247719353761065	2.41854963207473	0.0155825196210822	0.12537139230406	BUD31
-0.243406831071329	-2.41817999951297	0.0155983585999633	0.12541209671871	ATN1
-0.317313274258075	-2.41757135851351	0.0156244701024255	0.125528813378869	LAMTOR5
0.372562464372477	2.41733885176506	0.0156344550959242	0.125528813378869	AFTPH
0.32543617542503	2.41649620725257	0.0156706894904967	0.125732966574096	NEDD9
-0.452987625462777	-2.41576110568222	0.0157023597671053	0.125900243646109	DNAJC17
-0.319615441100817	-2.41484231460945	0.0157420230698638	0.126131333605231	TTF2
-0.342089580713112	-2.41404329657316	0.0157765875048962	0.126321279443883	MAFK
-0.294831230363075	-2.41345533504812	0.0158020645371211	0.126438252286703	GYPC
0.237473469523219	2.41199207507436	0.0158656263792212	0.126840370289154	PPP1R12A
-0.272269488889429	-2.41179680130019	0.0158741257642263	0.126840370289154	KLHDC4
-0.283416747566552	-2.41111519529573	0.0159038243821315	0.126990454949703	MAFF
0.251694013932671	2.41019918570013	0.0159438132699377	0.127222444158062	KIDINS220
0.266975184913259	2.40960406353078	0.0159698409999664	0.127342789714606	ZBTB20
0.407769161820198	2.40846346412688	0.0160198296642905	0.127479273812829	GM2A
-0.348228249067484	-2.40879057730308	0.016005479335963	0.127479273812829	TXNDC5
0.420417205897616	2.4085545717223	0.016015831673312	0.127479273812829	ABCA5
-0.338221682626366	-2.40818390004696	0.0160321029955322	0.127489737696528	EXOSC4
-0.316101374716269	-2.4074664967628	0.016063636032856	0.127501621755323	GMEB1
-0.446474572099845	-2.40779551849385	0.0160491673149237	0.127501621755323	KRBA1
0.405543167696988	2.40740195427461	0.0160664756311934	0.127501621755323	SSPN
0.283309079753773	2.40672032518065	0.0160964913959155	0.127652747716483	RALGAPA1
0.5811083509917	2.40626076266402	0.0161167561942103	0.127726390710792	ASPN
0.499929915255175	2.40584497505141	0.0161351100203416	0.127784799167225	MYRIP
-0.340556669391455	-2.40418735385881	0.0162084639924937	0.128191210121463	NDUFS5
0.342089247971654	2.40443404405443	0.0161975287921906	0.128191210121463	UNC5C
-0.660693937130596	-2.40376202688144	0.0162273329810824	0.128253255368147	G0S2
-0.230522251503738	-2.40252649789991	0.0162822548857261	0.128538991310674	SSBP3
-0.232312627962756	-2.40245174493172	0.0162855830489886	0.128538991310674	MAP4K4
0.340807022318798	2.40211119035182	0.0163007528390112	0.128571497307835	SLCO5A1
-0.276264488608534	-2.40095355420504	0.016352411891513	0.128858648388942	CHIC2
0.437394393871372	2.40079919522079	0.0163593109567189	0.128858648388942	PLLP
0.32181942570864	2.39872832240068	0.0164521160848476	0.129326971980484	UXS1
-0.2690975679425	-2.39878287360268	0.0164496654816795	0.129326971980484	SEMA3F
-0.551520137985741	-2.39916724914733	0.0164324072701724	0.129326971980484	SLC37A2
0.298557248660542	2.39749884809383	0.0165074328774934	0.129586689673926	PHTF2
-0.326671517305918	-2.39767377145063	0.0164995527308455	0.129586689673926	EBF4
0.235962335574914	2.39719937546989	0.0165209315357316	0.129605203969455	PPM1B
0.296022455594158	2.39651417031032	0.0165518534719416	0.12976028523758	LCOR
-0.334500165175942	-2.39497078791295	0.0166216894801397	0.130132392605616	SMIM3
-0.237076267942209	-2.39501902940051	0.0166195027054142	0.130132392605616	CSNK1D
0.306445286990358	2.3939696872416	0.0166671261884179	0.130400367233392	LBR
0.292604993184475	2.39334500478988	0.0166955337232952	0.13053483826399	CKB
0.28723054486372	2.39299052737905	0.0167116725395293	0.13057326952645	FNIP1
-0.253531011182842	-2.39099031426261	0.0168029961502319	0.1311986961153	PRKD2
0.48263148476978	2.39006423819735	0.0168454261163983	0.13144177561246	CADM2
-0.26276935411538	-2.38775107236894	0.0169518193688136	0.132183288563524	DDX41
-0.244374502597698	-2.38747730078462	0.0169644503426058	0.132193178356246	CERS2
-0.360986235323763	-2.38654500892613	0.0170075253782256	0.132351538628947	CD200
-0.235562485275324	-2.38665122539873	0.017002612978479	0.132351538628947	PNP
0.341302103745608	2.38521257533565	0.0170692549133514	0.13274312276867	FILIP1
-0.469753901107479	-2.38468192831382	0.0170938936302466	0.132795458780968	RARA-AS1
-0.391202653406755	-2.38457604703094	0.0170988135855157	0.132795458780968	PECAM1
0.535559939414949	2.38418851874242	0.0171168313482514	0.132846708409311	LAG3
-0.350030086375104	-2.38277465247745	0.0171827090530464	0.133269091415428	TGFBRAP1
0.427665196288264	2.38224602000487	0.0172073972280015	0.133371658461405	PCDH18
-0.269062537286719	-2.38153264449568	0.0172407625899198	0.133460540117236	KMT2D
-0.241697072587357	-2.38129496692547	0.0172518916288214	0.133460540117236	ACIN1
-0.364555097553528	-2.38126533876321	0.0172532793825274	0.133460540117236	ERVK3-1
-0.3891787716749	-2.37958959302736	0.0173319291988221	0.133979843388104	FGF2
-0.279534812813086	-2.37799752977769	0.0174069425287997	0.134381134293335	NDUFA11
0.552967302884669	2.37822676702439	0.0173961240308581	0.134381134293335	ELAVL3
-0.39222124899976	-2.37721481645136	0.017443925949228	0.134488160698024	CPSF3
-0.352315256650936	-2.37739225730371	0.0174355357864025	0.134488160698024	SYDE1
-0.861941638061831	-2.37660975405083	0.0174725625116145	0.134488408657259	PDE4B
0.320659126914894	2.37648149785877	0.0174786379482358	0.134488408657259	USP33
-0.292264209307115	-2.37696652849319	0.0174556720087083	0.134488408657259	NTMT1
0.235890118804077	2.37578528501028	0.0175116495551605	0.134564419369047	SLC25A33
0.286183713820607	2.37602239591805	0.017500400578898	0.134564419369047	UGCG
0.255573714631729	2.37552501506869	0.0175240045360644	0.134570474437342	PTEN
-0.298782637282571	-2.3729641530724	0.0176459764055343	0.135417737138513	PSMB4
0.276043910562742	2.37080022971294	0.017749621779663	0.136123335388661	YTHDF3
-0.28951110105838	-2.37020518619375	0.0177782159172018	0.136252808946459	CHMP1A
-0.348579311923925	-2.3690271687148	0.0178349432810522	0.136597584023542	AL162586.1
0.272271409309044	2.3681960289173	0.0178750621325404	0.136814784769721	THAP3
-0.445164372830587	-2.36702246103458	0.0179318445089551	0.137069040090134	DPM3
0.271908825233865	2.36720571752785	0.0179229673561812	0.137069040090134	SIRT1
-0.327642230468748	-2.36624879053905	0.0179693644568746	0.137265650749363	MAK16
0.272964161165842	2.36574332933959	0.0179939144432	0.13729504335173	LIMS2
-0.304926567053565	-2.36536323231279	0.0180123949052135	0.13729504335173	PHF19
0.276607771107514	2.36471358770466	0.0180440193643455	0.13729504335173	TUBB4B
0.284312135410251	2.36474610801523	0.0180424351321739	0.13729504335173	PLEKHH3
0.276634834610549	2.36514819361751	0.0180228575298906	0.13729504335173	RNF138
0.254134548231457	2.36562992983992	0.0179994262308856	0.13729504335173	KIZ
-0.29813901236255	-2.36420614066023	0.0180687555166966	0.137393399791665	SHC1
0.55283401436047	2.36364923327155	0.0180959368540223	0.13751020859549	SUSD2
-0.254205233939015	-2.36340135115836	0.0181080469082895	0.137512413662559	TSEN54
-0.270532044867707	-2.36314295302742	0.0181206782677292	0.137518572059205	FLAD1
-0.349927965244431	-2.36285125863402	0.0181349465301384	0.137537136852431	MRPL12
-0.36706981682347	-2.36228999255441	0.0181624286007785	0.137655826932546	FJX1
0.299069868112646	2.3617110560683	0.0181908140950218	0.13770229529958	C16orf87
-0.325927874610317	-2.36168215654985	0.0181922320676856	0.13770229529958	SREBF1
0.240255878383989	2.35988248561202	0.0182807249210328	0.138282154571714	TOP1
-0.269083919548926	-2.35893337420071	0.0183275459350343	0.138456278836487	AC243964.3
-0.295637072705399	-2.35909898201467	0.0183193687136008	0.138456278836487	ZNF8
0.26816334622348	2.35790788173052	0.0183782528936999	0.138749249945039	NXN
-0.262097789825204	-2.35739318368025	0.018403749136472	0.138851632589958	CAPNS1
0.339502595050751	2.35685891123157	0.0184302477659045	0.138961440381421	TEF
-0.317245075983141	-2.3563853252397	0.0184537644067346	0.139048636727947	CTDSP1
-0.233458538826621	-2.35493627181163	0.0185258825721824	0.139327485864006	PRDX1
0.448131491646841	2.35443974108536	0.0185506511606795	0.139327485864006	PDE5A
0.263773367184143	2.35478179048391	0.0185335855066542	0.139327485864006	DUSP8
-0.355415591251662	-2.35516151472426	0.0185146562586684	0.139327485864006	STARD10
0.277740822711729	2.35457830617975	0.0185437361639608	0.139327485864006	FBXL3
0.3995970106777	2.3539863749986	0.0185732918582119	0.139390238876326	FAM76A
0.366970601965139	2.35374413055252	0.0185853992380231	0.139390238876326	DENND2C
-0.275948095371726	-2.35355313213382	0.0185949502093913	0.139390238876326	ATP9B
0.327407555819074	2.35303993451388	0.0186206341882123	0.139446410877467	PIM2
0.486726529811749	2.35292449431333	0.0186264158933801	0.139446410877467	NCALD
-0.282727457433204	-2.35213301546494	0.0186660986261374	0.139474239830753	SEC24C
0.363690098218427	2.3521337332221	0.0186660626061413	0.139474239830753	FRA10AC1
-0.272163547650995	-2.35259486853152	0.01864293351231	0.139474239830753	NDUFA6
-0.283648429205799	-2.35045103955412	0.0187506742930877	0.140016267474828	IDH3B
-0.30453502786999	-2.34905460229621	0.0188211465639451	0.140452353511826	PEX14
-0.271090434706842	-2.34855195244822	0.0188465698131255	0.140551918721732	CDC123
0.215778656113599	2.3472588772612	0.0189121096116744	0.140679976484795	PITHD1
-0.537753970202275	-2.34757132577868	0.0188962548552082	0.140679976484795	AC141928.1
0.230634466401378	2.34776839599627	0.0188862607857139	0.140679976484795	NEU1
-0.296549366760646	-2.34728276677115	0.0189108969618051	0.140679976484795	TSKU
0.374675765245867	2.34668718965713	0.0189411492052436	0.140685257852305	TSPAN5
-0.324911423575433	-2.34610412459174	0.0189708068879731	0.140685257852305	HSD17B10
0.246494024066399	2.3462370787742	0.0189640405841033	0.140685257852305	NKAP
0.398580555234225	2.34598631378063	0.0189768042793663	0.140685257852305	IFIT3
-0.330257882452051	-2.34654597426691	0.0189483284218887	0.140685257852305	METTL1
-0.448962225355468	-2.34581800631191	0.0189853751786246	0.140685257852305	CCDC40
-0.256159558612533	-2.34321208609254	0.0191185117776881	0.14158164609906	LRP5
0.341922219946947	2.34209029904722	0.0191760747688439	0.141827370540833	GNRH1
0.214340083147742	2.34228512020671	0.0191660669264222	0.141827370540833	WSB1
-0.260690822760371	-2.34163021155279	0.0191997273118516	0.141912088656976	CDK10
0.349696119348914	2.34050830839705	0.019257509930252	0.142248806684795	NR1D2
0.316853311192958	2.33938681396821	0.0193154233408152	0.142586062910561	CDKL5
-0.248497914333228	-2.33858507553686	0.0193569179513198	0.14280176502578	UBE3C
-0.395857758709975	-2.33731720552617	0.0194226965668283	0.142956592013961	ITGA10
-0.271389824804614	-2.3368963045508	0.0194445765515918	0.142956592013961	PPM1G
-0.250186137097604	-2.33686532395732	0.0194461878876252	0.142956592013961	PSMD2
-0.335713121947607	-2.33719205919771	0.0194291998862211	0.142956592013961	GTPBP2
0.373528704501255	2.33650459494061	0.0194649584047703	0.142956592013961	PIP5K1B
-0.265452053820063	-2.33694756591201	0.0194419106458704	0.142956592013961	TMEM41B
-0.373698640334746	-2.33662395996558	0.0194587454998134	0.142956592013961	CRTAC1
0.312523998862948	2.33628855663797	0.01947620752468	0.142956592013961	AC144831.1
-0.30504085654873	-2.33425833955949	0.0195821987568205	0.14306999431692	ADAMTSL4
-0.297816929714033	-2.33548809694836	0.0195179370034236	0.14306999431692	ZNF513
-0.406967315527757	-2.33441135087106	0.0195741929997446	0.14306999431692	CAPG
-0.271154363064721	-2.333962991098	0.0195976598731656	0.14306999431692	GPKOW
-0.256788609998647	-2.33548911401792	0.0195178839321432	0.14306999431692	URM1
0.382526566613483	2.33482607715811	0.0195525083383444	0.14306999431692	PYGM
-0.259880450112865	-2.33390608145126	0.0196006402456975	0.14306999431692	DDX10
0.249895667246449	2.33416942607673	0.0195868521432388	0.14306999431692	ANKRD13A
-0.613402905824804	-2.33387371470122	0.0196023354771506	0.14306999431692	BDKRB1
-0.222438879958134	-2.33328511509805	0.0196331861459842	0.14319423363581	TMEM248
0.489732094240164	2.33307947884247	0.0196439742893891	0.14319423363581	ZNF296
-0.420929467334512	-2.33158326978189	0.0197226248011916	0.143677530956207	EGFL8
-0.369747782023823	-2.3307953934127	0.0197641511483812	0.143889946470756	RAB3IL1
-0.377265231118518	-2.32990741664194	0.0198110449516874	0.144141148822972	FADD
-0.276783957297491	-2.32961790850403	0.0198263547806459	0.144162382198771	UNC45A
-0.47963297769615	-2.3292667983493	0.01984493612037	0.144207362163888	SLC35G2
0.316851611075893	2.32879920833534	0.0198697053760982	0.144297223686346	PCDH10
-0.295878922628947	-2.32685648461897	0.0199729049109451	0.144956124301053	ACOX3
-0.233548019177821	-2.32662269993733	0.0199853552844155	0.144956124301053	UBAP1
0.212977646401909	2.32588311808281	0.0200247868800498	0.145068763139257	MYLK
-0.271565199722375	-2.32586368748147	0.0200258237580924	0.145068763139257	RHOT2
-0.253314485372964	-2.32450368364645	0.0200985143669638	0.145504739356103	FAM20C
0.347522065602241	2.32407639781313	0.0201213997811445	0.145579829013579	MIER3
-0.371798150696962	-2.3231589075153	0.020170617382422	0.14575463517211	LOXL2
-0.295246834963073	-2.32334590765059	0.0201605774827696	0.14575463517211	GAB2
0.407132065910286	2.3226806935432	0.020196312185642	0.145849718167448	PRKAA1
0.363913504134623	2.32148257122864	0.020260813669478	0.146088521419103	SRGAP2B
0.303989003487411	2.32136688508759	0.0202670511922325	0.146088521419103	VPS26A
-0.306826565574909	-2.32160556845331	0.0202541837874693	0.146088521419103	GEMIN4
-0.336669258158204	-2.32033482250108	0.0203227717461137	0.146399459129589	MUS81
-0.493877305154537	-2.31945117277326	0.0203705857123881	0.146653090456636	MAPK12
0.22035938125749	2.31889411305468	0.0204007784155793	0.14677962652248	G3BP1
-0.280199060980417	-2.31837302948894	0.0204290565339109	0.146801509398098	DAXX
-0.644413390602326	-2.31839092012648	0.0204280850798614	0.146801509398098	XRCC6P1
-0.316842542315394	-2.31775315018414	0.0204627406119024	0.146952792764736	STX1A
0.318880907158865	2.31347768936525	0.020696390024011	0.147506318354344	RBM15
0.227436442326856	2.31283712369444	0.0207315958568547	0.147506318354344	PPP1R15B
-0.251348472921985	-2.31194496253186	0.0207807165018712	0.147506318354344	TRAPPC12
0.29891356798041	2.31303061762695	0.0207209558272686	0.147506318354344	OXCT1
-0.556802983522514	-2.31366999078392	0.0206858312124825	0.147506318354344	HSPB3
0.511404858433303	2.31246852962013	0.0207518776398255	0.147506318354344	ADRB2
-0.269090179206034	-2.31250047027195	0.0207501194304047	0.147506318354344	CNPY3
-0.277762156612769	-2.31504308033527	0.020610574543091	0.147506318354344	MICAL1
-0.247420576961321	-2.31385491575333	0.0206756818541957	0.147506318354344	LRWD1
-0.307847680475951	-2.31519425464726	0.0206023035467008	0.147506318354344	POLR2J
-0.245465413671797	-2.31346172391205	0.0206972668601196	0.147506318354344	SMC1A
-0.282309474103416	-2.31544447537359	0.0205886199169262	0.147506318354344	PUF60
-0.233372870262578	-2.31494062262834	0.0206161818194894	0.147506318354344	HSF1
0.36570959619205	2.3136115001503	0.0206890422963412	0.147506318354344	C2CD5
-0.280724580476067	-2.312027000835	0.020776195401955	0.147506318354344	C14orf119
0.258800851482792	2.31218762533555	0.0207673459291726	0.147506318354344	NIN
0.221281573572098	2.31396399106089	0.020669697438483	0.147506318354344	CBFA2T2
0.223617188728621	2.31224151580032	0.0207643776152345	0.147506318354344	UBE2S
-0.246562187992031	-2.31366508353822	0.0206861005992158	0.147506318354344	SBF1
-0.290083914286487	-2.31140466081317	0.020810513754767	0.147627754282292	NOP16
0.264774091699502	2.30983304683669	0.0208973989568355	0.148153771763452	EMX2
-0.219472443737855	-2.30955172497887	0.0209129848873666	0.14817397453083	AUP1
0.263708901681568	2.30929937304797	0.0209269744306195	0.148182848768002	CTSD
0.494013834497974	2.30873677398056	0.0209581923950139	0.148313631583694	ETFRF1
-0.320222625502187	-2.30647631234245	0.0210840322272014	0.148621489491906	DNAJC11
-0.34052670811213	-2.30645245564988	0.0210853638315057	0.148621489491906	RNF181
0.326054190191492	2.30697700082953	0.0210561022969186	0.148621489491906	SLC39A8
-0.473801438332396	-2.30622986052056	0.0210977919117128	0.148621489491906	SLC35B4
0.342810425906594	2.30612061321666	0.0211038938147351	0.148621489491906	TCAF1
-0.250771955830019	-2.30645484289391	0.021085230579877	0.148621489491906	FTSJ1
0.323495379194355	2.30726878217379	0.0210398407157023	0.148621489491906	ARHGAP5
0.357674787148487	2.30703211766212	0.0210530296825324	0.148621489491906	C14orf37
-0.544341570217768	-2.30498577531362	0.0211673700898692	0.148978332501838	SRPX2
-0.416413489471982	-2.30460310141182	0.0211888121231439	0.149039081161219	ADGRB1
-0.236230903356973	-2.30405409385275	0.0212196072287594	0.149165504833466	EMD
0.337572210344416	2.30307417463868	0.0212746700695592	0.149462265452447	NUSAP1
-0.2633477696283	-2.30196771835544	0.0213369927344416	0.14980963999547	MOGS
0.381036877184772	2.30057337778725	0.0214157572668469	0.150271966249998	ALDH1A1
-0.282980782550714	-2.30002821808526	0.0214466214256964	0.150273492851469	PLPP5
-0.312210457491995	-2.29988519481206	0.0214547250839169	0.150273492851469	RGS6
-0.318016026188017	-2.30010963462219	0.02144200957825	0.150273492851469	PROSER3
-0.236059877151382	-2.29918567339845	0.021494398190211	0.150370311812937	EMC1
0.339781719841856	2.29938908638221	0.0214828551146076	0.150370311812937	ARMC1
-0.2419114909771	-2.29884466811628	0.0215137613301925	0.150415324107848	DFFA
0.311562615307585	2.29821376785342	0.0215496254814167	0.150544902218229	CASQ2
0.257089065379184	2.29806350616987	0.0215581749265575	0.150544902218229	SLC12A2
0.321026975481334	2.29744683647239	0.0215932925411811	0.150699679318597	MAOB
-0.299545871782216	-2.29530329926902	0.0217157486758553	0.151447064425513	TSPAN4
-0.470161816567	-2.29508872300825	0.0217280402192126	0.151447064425513	HMX3
-0.231110473341162	-2.2948898798853	0.0217394359283657	0.151447064425513	CDIPT
-0.260269306520247	-2.29441999362941	0.0217663858045714	0.151453428499033	TCOF1
0.351732273334387	2.29457311378962	0.0217576005525577	0.151453428499033	COL4A5
0.587504540950783	2.29332156726893	0.0218294984489651	0.151801784193222	JUND
-0.215496640108833	-2.29258054627559	0.0218721654335478	0.151830399910299	SMARCC1
-0.367885480915434	-2.29297406694239	0.0218494980198571	0.151830399910299	IQCG
-0.301270376631485	-2.29234373897492	0.0218858157684006	0.151830399910299	BLOC1S4
-0.253438159686872	-2.29243230748065	0.0218807095272181	0.151830399910299	POLDIP2
0.2618539482367	2.29143942675133	0.0219380114602206	0.152101802936953	ZHX1
0.382666217766743	2.29120385702261	0.0219516259980725	0.152105549053946	SKA2
0.2997569336237	2.28982984114446	0.0220311825642029	0.152565939257105	AMZ2
-0.310100638645027	-2.28906017033806	0.0220758565980322	0.152784363867642	BIRC2
-0.348836940557441	-2.2880852267081	0.0221325583988609	0.153002454390789	AGTRAP
0.284149188685753	2.28806611470083	0.0221336711999053	0.153002454390789	TRIM33
-0.303626604436885	-2.28751982583098	0.0221654995773428	0.153131485797391	AP4M1
0.223655107140002	2.2869165147968	0.0222006964807453	0.153283621873585	RTN3
0.449775742138973	2.28591294580205	0.022259351936046	0.153447881375655	AC009948.1
-0.264881507258279	-2.28583256648358	0.0222640556783656	0.153447881375655	GOT1
-0.31510971391976	-2.28624244535829	0.0222400788800423	0.153447881375655	ILVBL
0.30949498170517	2.28529815850079	0.022295350847487	0.153572594292282	ZNF721
-0.750031534774188	-2.28500938292334	0.02231227758752	0.153598247013732	LIF
0.247678424190058	2.28386496348073	0.0223794682998626	0.15378779338488	LPIN1
0.501780897682461	2.28415037473969	0.0223626948998438	0.15378779338488	LMBRD2
-0.250460673560821	-2.28401160930576	0.0223708486718554	0.15378779338488	WDR18
-0.311089265682474	-2.28314065990662	0.0224220841732986	0.153898836148765	CNPPD1
-0.350603408741156	-2.28323318676048	0.0224166362401396	0.153898836148765	ZNF853
-0.247557129794493	-2.28159659181466	0.0225131681246864	0.154341896265529	GPRC5A
0.267303060153006	2.28180316207807	0.0225009640229424	0.154341896265529	PPP2R5E
-0.359510109945619	-2.28038236306218	0.0225850207240888	0.154731879423017	MAP3K11
-0.434540814648543	-2.28018610334403	0.0225966531837465	0.154731879423017	MMP9
-0.258093206129938	-2.27990436507354	0.0226133611236103	0.154755201948284	ABTB1
-0.324737742777816	-2.2779944416198	0.0227269087695561	0.155440832818939	SCHIP1
-0.265028858464077	-2.27705846506322	0.022782734554428	0.155731100943722	MCRIP2
0.201797257934164	2.27645205092318	0.0228189673480937	0.155813247881781	NOTCH2
0.398456004641576	2.27640905684751	0.0228215381116172	0.155813247881781	PIP4P2
0.250497377408574	2.2749548046559	0.0229086411685819	0.156316206073479	STT3B
-0.305412054381705	-2.27242546840055	0.0230608248981422	0.157262389721563	PPP1R16A
0.253926234845189	2.27183571179912	0.023096435019679	0.157274090764418	JMY
-0.400330806163371	-2.27176676949382	0.0231006009441354	0.157274090764418	PIGO
-0.226220310535423	-2.27172548052803	0.0231030961936042	0.157274090764418	AP2A2
-0.527654418611558	-2.27077618793859	0.0231605301493542	0.157514186234988	ZDHHC11
0.505261332242572	2.27047162730191	0.0231789828807203	0.157514186234988	TENM1
-0.263338099132683	-2.27063466711178	0.0231691030314253	0.157514186234988	MAVS
0.245551016922976	2.27016611440179	0.0231975061322026	0.157548036393488	CCNG2
-0.256753761692246	-2.2697496660824	0.0232227760997317	0.157570905703012	NUP205
0.329020413791719	2.26966426064191	0.0232279614303478	0.157570905703012	ZNF433-AS1
-0.295724113765084	-2.2692983951364	0.0232501860733033	0.157629758028444	EGLN2
-0.233007083419917	-2.26837689127981	0.0233062450129366	0.157742811023913	HCCS
0.285714090586384	2.26835566668473	0.0233075375752197	0.157742811023913	SEL1L
-0.269598807746138	-2.26840039916103	0.023304813472833	0.157742811023913	KMT2B
0.200377276233259	2.26760787587518	0.0233531172258569	0.157959398724197	PDZRN3
-0.244135423717936	-2.26582168760918	0.0234623029599421	0.158605713327116	EHMT1
0.240187476748353	2.26536268750541	0.0234904320743429	0.158703650843732	EZH2
-0.246029208585422	-2.2637994653784	0.023586451428595	0.159259881555586	EVA1B
0.303367229593085	2.26255402706516	0.0236631948161567	0.159369153080852	KLHL8
0.307433754769022	2.26295739120134	0.0236383159997815	0.159369153080852	MTSS1
-0.351245029360377	-2.26257148719823	0.0236621174345016	0.159369153080852	TSNARE1
0.257397619462707	2.26220361624456	0.0236848259993806	0.159369153080852	WASHC2A
-0.274119081630702	-2.26231836329959	0.023677740669439	0.159369153080852	NT5C3B
-0.273515843218326	-2.26251136757376	0.0236658273092339	0.159369153080852	CNN2
-0.286866878487672	-2.26000207821296	0.0238211218554699	0.160177805470368	GAR1
-0.320969705507805	-2.25961124978529	0.0238453887790584	0.160177805470368	TMEM161A
-0.279503933568954	-2.25959643581925	0.0238463090144987	0.160177805470368	ADSL
-0.236778695171393	-2.25906294724674	0.0238794695679074	0.160307991317388	SSU72
0.500521547039192	2.25796831055157	0.0239476351810158	0.160672887944601	B3GALT1
0.406744140866081	2.25749079859328	0.0239774238033171	0.160780027969908	BEX5
0.288545038502286	2.25706033041232	0.0240043052302951	0.160867561664317	HADH
0.271901201109307	2.25642191495712	0.0240442204510844	0.160958870547127	PPP4R2
0.231102607138322	2.25639985741064	0.0240456005682402	0.160958870547127	TAPT1
0.262834750767432	2.25541760599662	0.02410712866983	0.161274474157979	USP38
-0.318253361331724	-2.25520485739886	0.024120473185051	0.161274474157979	CLP1
-0.24785924951303	-2.25494144637711	0.0241370043408647	0.161292308157162	SLC25A6
0.321809424148062	2.25387380788836	0.0242041078564036	0.161462494725573	SMIM14
0.395369935337422	2.25399446688561	0.0241965160659161	0.161462494725573	GDNF
0.293715448812154	2.25397999803205	0.0241974263284103	0.161462494725573	CWF19L2
0.286800210173024	2.25223370600693	0.0243075070465796	0.161811905682231	HES4
0.237923722300948	2.25219756188585	0.0243097900350702	0.161811905682231	SOX13
0.260769366299304	2.25128981804833	0.0243671872732014	0.161811905682231	CERS6
0.224298590958846	2.25265091665464	0.0242811680200276	0.161811905682231	HECA
-0.352908282624814	-2.25171859525424	0.0243400607888569	0.161811905682231	LAMB1
0.21155459913083	2.2514785527359	0.0243552437930236	0.161811905682231	SMG1
-0.326428224015432	-2.25128085260259	0.0243677547494644	0.161811905682231	ZNF407
-0.220322614211277	-2.25198888342787	0.0243229745272188	0.161811905682231	ETS2
0.505465783329145	2.25018769540747	0.0244370330519286	0.161994554145947	TMEM110-MUSTN1
-0.358598505877439	-2.25029325041695	0.0244303361180593	0.161994554145947	SLC36A1
-0.473531508828572	-2.25019622140803	0.0244364920610677	0.161994554145947	IGHG1
-0.259154154236042	-2.24979633668366	0.0244618766781292	0.162030067742954	CDK11B
0.580022075536621	2.24966459080707	0.0244702448877747	0.162030067742954	TMEM56
0.266489725243245	2.24908123342711	0.0245073282887426	0.162183309050758	PRKCA
-0.236777956885742	-2.24753242798145	0.0246060205446764	0.162651388077707	ARPC4
0.331360864012612	2.24757842586193	0.0246030845354066	0.162651388077707	JDP2
0.244137761982894	2.24697797481056	0.024641434752108	0.162651559464974	SHOC2
-0.306098855676089	-2.24706009358206	0.0246361868520338	0.162651559464974	TUBGCP4
2.14973749228721	2.24687544198042	0.0246479885969357	0.162651559464974	MT-TN
-0.349125196675789	-2.24529861702631	0.0247489687684432	0.163225341639495	FLNC
0.282336945120521	2.24497487398007	0.0247697456165701	0.163269813316247	C6orf62
0.271377613165355	2.24329789069936	0.0248776113086153	0.163887955812248	FZD5
-0.428995844627307	-2.2422813032485	0.0249431973502568	0.164227027715273	UCKL1-AS1
0.46648086318578	2.24174286091832	0.0249779960494058	0.164270212571389	TPD52
0.231295593995124	2.24178929228179	0.0249749936065448	0.164270212571389	BCL7A
-0.267090609556574	-2.24145431078754	0.0249966618944514	0.164300092926581	FAM234A
-0.249327224827653	-2.24004882803261	0.0250877531034252	0.164805714062817	CYCS
-0.301062893149403	-2.23932730343801	0.0251346276065558	0.164998400987417	RNF123
-0.279097491408024	-2.23916088370927	0.0251454499699751	0.164998400987417	FIBP
0.378124878020193	2.23820061817664	0.0252079753710812	0.165315437129176	WASHC4
-0.250617706608782	-2.23772352281379	0.0252390903071678	0.165426240356952	PRELID3B
-0.241227116505536	-2.23721446661264	0.0252723262984915	0.165550813151267	SESTD1
-0.308866851740717	-2.2369884941325	0.0252870920492587	0.165554321272412	AKNA
0.364060571604893	2.23649779954686	0.0253191812851736	0.165671178330545	GABARAP
-0.256912476928298	-2.23618059283844	0.0253399439373089	0.165713832358995	LTV1
-0.222664264459432	-2.23555995217177	0.0253806103719966	0.16588652868978	ZNF274
0.376042648758102	2.2349222124718	0.0254224560104668	0.16606673398415	EDA
0.391325172751373	2.23395392046576	0.0254861051475576	0.166371010881994	GLT8D2
-0.309571617803547	-2.23377870611172	0.0254976373046756	0.166371010881994	RFLNB
0.481716718506124	2.23328698775327	0.0255300250560979	0.166488963846773	LINC01197
0.308448615244241	2.23203114963944	0.0256129042538759	0.16684240094602	LINC00641
0.405487184492044	2.23210804875467	0.0256078226056067	0.16684240094602	HES7
0.358006217191247	2.23177593717356	0.0256297754592103	0.166858873918552	ARL15
0.296083531986225	2.23100735106579	0.0256806420843516	0.167080349145776	UBE2B
-0.283008537370736	-2.23061143722904	0.0257068785431442	0.167080349145776	COMMD5
-0.317503339204132	-2.23068710662058	0.025701862284826	0.167080349145776	UNC93B1
-0.271049822878151	-2.2302362767524	0.0257317611055189	0.167148692742382	RRP7A
-0.226802906282817	-2.22949091705473	0.0257812589848288	0.167376767315568	MDN1
-0.258169158250605	-2.22891847521737	0.0258193296121766	0.167437057250871	PRDX4
-0.323956722347053	-2.22892925416551	0.0258186123021691	0.167437057250871	ACAN
-0.459174583960711	-2.22833986781131	0.0258578596793887	0.167512417762672	AL445524.1
-0.251635499244702	-2.22809551949385	0.0258741460133678	0.167512417762672	NOL10
0.234414460500611	2.22822102803498	0.0258657794951324	0.167512417762672	PERP
-0.323081934278661	-2.22774953839483	0.0258972215587686	0.167568562633322	SLC25A19
-0.330954315437158	-2.22694365223289	0.0259510399267371	0.167823456646837	SLC15A3
0.262001563081096	2.22455062961696	0.0261114200810996	0.168299313697237	STRN
0.224362046044756	2.22530077551907	0.0260610534299384	0.168299313697237	FBXL7
-0.345846626773373	-2.22457922337753	0.0261094986839115	0.168299313697237	GNG10
0.2585775031875	2.22462504779404	0.0261064197038987	0.168299313697237	TAF1D
-0.360895335424208	-2.22540475717509	0.0260540784762993	0.168299313697237	CASKIN2
-0.225396821529025	-2.22473659592902	0.0260989260053681	0.168299313697237	UCKL1
0.310535947999566	2.22398556508592	0.0261494154527749	0.168366321825933	DUSP10
-0.2428103349347	-2.22396557990619	0.0261507601460771	0.168366321825933	RNH1
-0.2422822608803	-2.22301565151635	0.0262147445995396	0.168684921831329	MCM3
0.296945245346289	2.22173290843326	0.0263013611832301	0.169148720843394	SRGAP2C
-0.239909966039169	-2.22098892392261	0.0263517115948216	0.169285374209914	PNO1
0.27687617370275	2.22117928881255	0.0263388204058398	0.169285374209914	WASF3
0.336123813448028	2.2205136419253	0.0263839206896409	0.169343694167404	FAM189A2
-0.270469437724507	-2.22042543902503	0.0263899017986508	0.169343694167404	CDK2
-0.238294191080147	-2.21935620158793	0.0264625008754287	0.169715951038995	RAB1B
-0.249040470567422	-2.21793173479349	0.0265594873269323	0.170244118766684	SMG5
0.357574871520369	2.21667919671262	0.0266450213626692	0.170690470933242	SNORD99
-0.404226478168002	-2.21648264264511	0.0266584653331358	0.170690470933242	ADAM8
0.21580301736932	2.21582122822015	0.026703748013535	0.170886361050312	PAWR
0.473755028455841	2.21483617814644	0.0267713110239377	0.171224536807307	AC100827.2
-0.255632679896583	-2.21418157432413	0.0268162908525766	0.171417982296086	KLC2
0.312522247389395	2.21345772039593	0.0268661050300835	0.171642100999446	IDH1
0.512899704934462	2.21254278768558	0.0269291831680508	0.171950667934744	MCEE
-0.276796299085609	-2.21069553992487	0.0270569276010972	0.172469173565821	GTF3C2
0.231527140281321	2.21087461930812	0.0270445207043437	0.172469173565821	KANSL1L
0.343382079691938	2.21035546788308	0.0270805018424342	0.172469173565821	AC115618.3
0.306292954402722	2.21029768475996	0.0270845092061849	0.172469173565821	GSN
0.328028693638873	2.21093849873406	0.0270400962273482	0.172469173565821	DTNA
-0.332052551629064	-2.20961179115333	0.0271321162759599	0.172677812228948	AC005682.1
0.260600435957223	2.20881674464014	0.0271873898831678	0.172840488470369	EDIL3
-0.292624326964381	-2.20891973769962	0.0271802240753645	0.172840488470369	GGA3
0.487225565199993	2.20827581562208	0.0272250521391013	0.172985394094104	CALCRL
0.388718519571368	2.20691827174339	0.0273197696569454	0.173303271640623	ANKRD36
-0.238108874083936	-2.20704386294166	0.0273109950839364	0.173303271640623	HLA-DPB1
-0.274057853335643	-2.20719002848184	0.0273007861229671	0.173303271640623	ELP5
-0.30641714342599	-2.20618564059741	0.0273710042694946	0.173529736853951	CLPB
0.273985542572558	2.20598140898182	0.0273853014323409	0.173529736853951	TNRC6A
-0.412354548015426	-2.20496478919394	0.0274565654463709	0.173603088262543	AC128688.2
-0.28139958185973	-2.20515395993829	0.0274432926673604	0.173603088262543	ATG16L2
0.224228743433488	2.20537155963436	0.0274280320748413	0.173603088262543	KIF5B
-0.220892963167464	-2.20507251933143	0.0274490061025552	0.173603088262543	PSMA7
0.435577966121399	2.20390150786557	0.0275312714959919	0.173886434627779	AL512378.1
-0.323198459856523	-2.20399558060469	0.0275246548912513	0.173886434627779	EIF2B2
-0.41426622541222	-2.20264526297041	0.0276197610404756	0.174350678212096	RAPGEF3
-0.222151044786078	-2.20191795314606	0.0276711045815805	0.174560004392532	NFX1
-0.324213578089359	-2.20175060384003	0.0276829300416213	0.174560004392532	MRPL27
0.388661807289243	2.20131242861925	0.0277139136111098	0.174566145615404	ALDH7A1
-0.322070420250365	-2.20151511485135	0.0276995778601364	0.174566145615404	AC006001.3
-0.234406366913391	-2.20053457615661	0.0277689895798528	0.174818411673164	ARAF
0.253802970778975	2.19969737104801	0.0278283734535796	0.174928524338158	SLC16A1
-0.219651784260002	-2.1996520911782	0.0278315883230128	0.174928524338158	PGAM5
0.305017281207284	2.19972680015882	0.0278262841592539	0.174928524338158	TNFSF12
-0.465978660655314	-2.19942404286667	0.0278477846145842	0.174935813286217	HYAL3
-0.23639872077595	-2.1987851994627	0.0278931993901599	0.175126541664933	RER1
-0.26726692337158	-2.19746316876999	0.0279873841326379	0.17562309978377	POLE
0.215349520079067	2.19698117225625	0.0280217908883559	0.175744213043198	COX7A2L
0.333653998737743	2.19676020803597	0.0280375763446712	0.17574847154844	FSCN1
-0.261895378724969	-2.19628382559523	0.0280716346928583	0.175772550062817	PRPF8
0.494012146271818	2.19640575311337	0.0280629142485672	0.175772550062817	HS3ST3B1
0.434861192982652	2.19547932838025	0.028129232143381	0.176038454414252	LRCH2
-0.213631279088197	-2.19469837228575	0.0281852415776257	0.176104780082759	PUM3
-0.214577750510803	-2.19498366069846	0.0281647698302365	0.176104780082759	CDC42BPB
-0.28589175834593	-2.19478470343673	0.0281790452677465	0.176104780082759	CENPV
-0.249431860347882	-2.19371027153682	0.0282562449351174	0.17641270914648	H6PD
0.261103031721457	2.19359063686955	0.0282648521444936	0.17641270914648	SNRNP48
-0.264952857837935	-2.19267085138318	0.0283311023142418	0.176731391058385	TRAF3IP2
0.230452885484754	2.19245064805371	0.0283469829212345	0.176735690946218	IKZF5
-0.242196993490819	-2.1913983399497	0.0284229791375821	0.177114589869647	IL17RA
-0.246432968140682	-2.19043297949988	0.0284928504136336	0.177454936676774	MAPKAPK5
-0.249728051810044	-2.18989565723189	0.028531805013554	0.17750749707363	ATP5MF
0.224083518954762	2.18998916663292	0.0285250225069318	0.17750749707363	PPP2R5C
0.232375890287263	2.18948813739358	0.0285613798235544	0.177596522109691	NFYB
0.265574734229473	2.18757661696225	0.028700456649217	0.178365978983435	NCOA3
0.21691759440133	2.18687935689835	0.0287513322804247	0.178422668593332	PTPRK
-0.216080227239074	-2.18687501462361	0.0287516493579673	0.178422668593332	METTL3
-0.289837303544788	-2.18682108807768	0.0287555873828862	0.178422668593332	MLLT1
-0.237477649699121	-2.18550468404458	0.0288518628872855	0.178638942432506	SRI
0.350719832483522	2.18574798176095	0.0288340483774095	0.178638942432506	EBF2
-0.235273096840712	-2.18570508195902	0.0288371888573026	0.178638942432506	CPSF1
-0.228903550394077	-2.18588547972947	0.0288239848232067	0.178638942432506	PSMD7
-0.267442885960172	-2.18441203705288	0.0289319845113127	0.179039738193942	HECTD3
-0.283708536427686	-2.18255806061418	0.0290683711447647	0.179280718567003	LRRC42
0.254086258662332	2.18210214093109	0.0291019952425539	0.179280718567003	COQ8A
0.376814272067473	2.18143491739555	0.0291512633461202	0.179280718567003	GRHL1
0.41739187244177	2.18108045003535	0.0291774665684953	0.179280718567003	ATP8A1
-0.407497118925616	-2.18072308611672	0.0292039044278368	0.179280718567003	LY6G5B
0.281664182412944	2.18066435210172	0.0292082515546774	0.179280718567003	CNKSR3
0.320915884463742	2.1821359749349	0.0290994988338446	0.179280718567003	RNASET2
0.254351885853557	2.18295183622851	0.0290393570908734	0.179280718567003	CADPS2
-0.358708260014119	-2.18128206431874	0.0291625601901348	0.179280718567003	CXorf40A
-0.212959641027348	-2.18152118171778	0.0291448895099992	0.179280718567003	C8orf33
-0.281712007463445	-2.18053959856802	0.0292174868835343	0.179280718567003	SLC25A28
0.256733804284715	2.18216141467545	0.0290976219089858	0.179280718567003	ACACB
-0.250626185766229	-2.18092052587604	0.0291892952448832	0.179280718567003	KIAA0556
0.31228577710755	2.18263344706829	0.0290628146129403	0.179280718567003	HEXIM1
-0.320361318025827	-2.18200343841083	0.0291092789641591	0.179280718567003	GDF15
-0.226296008624665	-2.18219727789648	0.0290949761245764	0.179280718567003	PSMD8
-0.418220313676724	-2.18025145517082	0.0292388273391658	0.179317088699976	AL513165.1
-0.27109136850162	-2.18001106464837	0.0292566413857312	0.179331804995573	DHX16
-0.239731447921509	-2.17963698286891	0.029284381144456	0.179407314499527	TMEM63A
-0.26901840729185	-2.17898640738657	0.029332677992945	0.179419755925301	PTPRF
0.469113666472862	2.17927061766294	0.0293115706181274	0.179419755925301	SAPCD2
-0.512047676872959	-2.17908859711991	0.0293250871879407	0.179419755925301	GPR4
-0.196967919862787	-2.17852282137078	0.0293671350833205	0.179536126936075	AGO2
-0.50529050074627	-2.17709402952647	0.0294735524409037	0.180054265879587	RRM2
0.362344572710323	2.17696952422226	0.0294828413701748	0.180054265879587	GALM
-0.34772819261668	-2.17653556139329	0.0295152375899789	0.180063069806929	CDC42EP2
-0.226836089079542	-2.17667674095781	0.0295046948858472	0.180063069806929	STX4
0.243268755193604	2.17606775679422	0.0295501944563162	0.180087460610153	BNIP3
-0.269421372716753	-2.17609541353352	0.0295481268066212	0.180087460610153	ZNF710
-0.279967841877389	-2.17533585178583	0.0296049577581842	0.180326742700898	EMP1
-0.301177888039847	-2.17419718398039	0.0296903297781048	0.180657581923887	NPTX1
-0.316925893401295	-2.17436725086897	0.029677565520463	0.180657581923887	FAM110A
-0.22421047842454	-2.17378045056735	0.0297216273871281	0.180669829022893	NADSYN1
0.335578843026868	2.17375683957623	0.0297234014741118	0.180669829022893	ZHX3
-0.302748362874241	-2.1729388814669	0.0297849176039334	0.180949206999562	CAMK1
0.255173426231456	2.17243110013782	0.0298231613311708	0.180992519002004	KPNA3
0.462968687377158	2.17257108944096	0.0298126137753169	0.180992519002004	U2AF1L5
-0.785189932095203	-2.17132742096636	0.0299064309409354	0.181403241692827	SERPINB2
-0.253624221094009	-2.17091062657952	0.0299379289011806	0.181499669013202	NOP9
0.219558211001216	2.16997976688375	0.0300083787553623	0.181723464395388	PDE4DIP
-0.36939938610367	-2.16908071506413	0.0300765565358975	0.181723464395388	SMIM37
-0.198249230421333	-2.16859835573714	0.0301131901246888	0.181723464395388	PRELID1
-0.231026686962383	-2.16858542073365	0.0301141730229563	0.181723464395388	LDHA
0.410060512264157	2.1685689622368	0.0301154237024504	0.181723464395388	SNORA31
-0.211573172999769	-2.1696120257519	0.0300362495902343	0.181723464395388	EIF5A
0.304439861803371	2.17014629836069	0.0299957647692009	0.181723464395388	E2F1
-0.217299059127008	-2.16914316951077	0.0300718161299444	0.181723464395388	RAD23A
0.360883013829142	2.16870175090292	0.0301053343779664	0.181723464395388	CBR3
0.326286949594045	2.16791648853489	0.0301650410881138	0.181928505971548	SLC2A13
-0.247508898668268	-2.16750863462765	0.0301960920205463	0.182021416874112	ELOC
0.25482964124956	2.16594066796446	0.0303157211188202	0.182614461139568	TBC1D12
-0.32749717624717	-2.16578039157117	0.0303279724244959	0.182614461139568	MARCH9
0.287648386211977	2.16560264878027	0.0303415638114823	0.182614461139568	GPR176
-0.23854883820316	-2.1644273886222	0.0304315637202961	0.183061433465318	CANT1
-0.230206748707064	-2.16372171062191	0.0304857137454971	0.183197724026401	ATIC
0.431015359373662	2.16388448499019	0.0304732159567733	0.183197724026401	RPS23P8
0.338678202617231	2.16193950917456	0.0306228391211149	0.183833784461295	ZYG11B
-0.258622244083443	-2.16193531240373	0.0306231626513659	0.183833784461295	DIEXF
0.334017675521882	2.1615420886005	0.0306534894113349	0.183871587610562	MBOAT2
-0.259546873104569	-2.16144385849724	0.0306610692766452	0.183871587610562	PITRM1
-0.313308977111953	-2.16071902648914	0.030717050265155	0.18401599681417	LAPTM5
0.243708532125036	2.16088443832157	0.0307042672812191	0.18401599681417	SMNDC1
-0.304667817457345	-2.16051787765451	0.0307326011526502	0.18401599681417	TCHP
-0.270470286817428	-2.15998104993823	0.0307741365925043	0.18416991003971	PPP1R14B
0.274818230375419	2.1582059367898	0.0309118240363933	0.184898797346735	KCTD6
0.36748605181811	2.15781064884268	0.0309425566140867	0.184987514721626	PEX3
-0.279850954486104	-2.15720448159288	0.0309897354402683	0.185174413000556	PBX2
0.346269830741458	2.15696002499147	0.0310087792962047	0.185193089492837	MTERF2
-0.253563318127602	-2.15636275678151	0.0310553504251951	0.185376063030641	TXNIP
-0.265633935829722	-2.1556532103691	0.0311107542937808	0.185516409766195	CENPT
-0.258485085203146	-2.1556628690355	0.031109999542158	0.185516409766195	CRLF1
-0.338087271562364	-2.15495310929195	0.0311655037582336	0.185747679673816	TMEM132A
-0.247318825172683	-2.15436300057715	0.0312117157726073	0.185927855247575	CPNE2
0.228668676527326	2.15372001101273	0.0312621358673238	0.186132901064711	TBC1D8
-0.221345707896676	-2.15327791752824	0.0312968432057114	0.186244232151021	DCAF13
0.221406311174843	2.15225245869425	0.0313774759854506	0.18653324252158	SRGAP2
-0.25548568575789	-2.1522910318748	0.031374439717707	0.18653324252158	SHKBP1
-0.3862486815943	-2.1518995755873	0.0314052646985526	0.18660308963379	OSMR-AS1
-0.240105638888528	-2.1513300854819	0.0314501552310709	0.186774428768902	ASNA1
-0.257787020923044	-2.15101495888198	0.0314750189958757	0.186826719896948	PHLDA2
-0.43328560418381	-2.15056629255094	0.0315104482544939	0.186941639465978	EID3
-0.208429168189017	-2.14980985701157	0.0315702581830083	0.187201011060713	CYC1
-0.285751551128793	-2.14951846977725	0.0315933235848085	0.187242346706909	SETD6
0.292356312677447	2.14771297773877	0.0317365637653433	0.187995510614055	RCN2
0.479933362985522	2.14619764643001	0.0318572132856717	0.188566392348082	BCKDHB
0.319377695292286	2.14609557932139	0.0318653539071969	0.188566392348082	HOXA5
-0.283678095919802	-2.1456980500488	0.0318970768661068	0.188658155699179	MIEN1
0.299362158576631	2.14534063820073	0.0319256215521706	0.188731037163594	FAM172A
-0.225608037333727	-2.14500532825605	0.0319524209766416	0.188793532576053	NIP7
-0.264450452730444	-2.14436716959433	0.0320034786627552	0.188999223737307	SLC39A3
0.366619355230533	2.14386957861327	0.0320433383432778	0.189138608972955	NCOA2
0.309209341471617	2.14348691672238	0.032074020530408	0.189142815461927	GLCE
-0.233853805249357	-2.14345517775253	0.0320765665210918	0.189142815461927	C16orf45
-0.314138250494989	-2.14301066280869	0.0321122421815172	0.189161430653049	TRAF2
0.224180797944528	2.14303019260407	0.0321106740549492	0.189161430653049	HMG20B
0.293688842278413	2.14205900017078	0.032188734599977	0.18937919804893	RASGEF1B
0.341749348755033	2.14194330124444	0.032198044846208	0.18937919804893	ACADSB
-0.440404233885842	-2.14232089776319	0.0321676683269352	0.18937919804893	MAPK11
0.281494550197169	2.140701027607	0.0322981556019176	0.18987202742431	TSPAN12
-0.370419345811331	-2.13975521379823	0.0323745543497717	0.189931664878554	GPAT3
0.199142272059225	2.13957369710779	0.0323892341772226	0.189931664878554	SUSD6
-0.230922664920012	-2.14034916901045	0.0323265591536441	0.189931664878554	ALDOA
-0.306203998829413	-2.13956511888905	0.0323899280659319	0.189931664878554	KEAP1
-0.313775233173264	-2.14012051362691	0.0323450286783738	0.189931664878554	FBXO17
-0.289950255608864	-2.13922804212037	0.0324172041562142	0.189965198585693	MRPL14
-0.204083442758761	-2.13909094488681	0.0324283036265418	0.189965198585693	PRPF19
0.284862122149996	2.13872799444611	0.0324577040214119	0.189971427929488	EXOC8
0.247560934793492	2.13850779602143	0.0324755520752546	0.189971427929488	C12orf65
-0.245753025668496	-2.13847323729586	0.0324783539755674	0.189971427929488	METRNL
-0.382267967947282	-2.13767806161421	0.03254288125514	0.190253206292612	MXRA5
0.379244338614064	2.13717567505927	0.03258370572811	0.19039619911644	C2orf69
0.266438459956036	2.1365629309868	0.0326335573406012	0.190400604864872	SESN2
-0.271568073178227	-2.13689175883182	0.0326067964601474	0.190400604864872	SYNE3
-0.213479858904966	-2.13660336456408	0.0326302657351184	0.190400604864872	TRIOBP
0.29008338027724	2.13632828573972	0.0326526648901914	0.190416593149116	ZBTB1
-0.219130898941699	-2.1358236736016	0.0326937887498708	0.190560890939878	ATXN7L3
0.333141317830603	2.1355349968735	0.032717334680828	0.190602639798073	ZNF503
0.377970343279082	2.13490925232355	0.0327684234231118	0.190804723776017	LINC01004
0.329156935539221	2.13433121542295	0.0328156777693664	0.190984289729269	LMOD1
[truncated: 9,635 more rows]
