# Supplementary material for: Breast cancer chemotherapy induces vascular dysfunction and hypertension through a NOX4-dependent mechanism
Source: J Clin Invest. 2022 Jul 1;132(13):e149117. doi: 10.1172/JCI149117 (PMC9246378; doi:10.1172/JCI149117)
Supplement: Supplemental table 5 [file jci-132-149117-s128.xlsx]

## Sheet: NOX4 promoter
		0utside the CpG island in analyzed NOX4 promoter sequence								CpG pair no. in the sequence
		In the CpG island in analyzed NOX4 promoter sequence								1-9- Outside CGI
										10-51- IN CGI
										52-57- Outside CGI
CpG pair no. in the sequence		1	2	3	4	5	6	7	8	9	10	11	12	13	14	15	16	17	18	19	20	21	22	23	24	25	26	27	28	29	30	31	32	33	34	35	36	37	38	39	40	41	42	43	44	45	46	47	48
											CGI	CGI	CGI	CGI	CGI	CGI	CGI	CGI	CGI	CGI	CGI	CGI	CGI	CGI	CGI	CGI	CGI	CGI	CGI	CGI	CGI	CGI	CGI	CGI	CGI	CGI	CGI	CGI	CGI	CGI	CGI	CGI	CGI	CGI	CGI	CGI	CGI	CGI	CGI
Control	1	1	1	1	1	1	1	0	1	0	0	0	0	0	0	0	0	0	0	0	0	0	0	0	0	0	0	0	0	0	1	1	0	0	0	1	0	0	0	0	0	0	0	0	0	0	0	0	0
	2	1	1	1	1	1	1	0	1	0	0	0	0	0	0	0	0	0	0	0	0	0	0	0	0	0	0	0	0	0	0	0	0	0	0	0	1	0	0	0	0	0	0	0	0	0	0	0	0
	3	1	1	1	1	1	1	0	0	0	0	0	0	0	0	0	0	0	0	0	0	0	0	0	0	0	0	0	0	0	0	0	0	0	0	0	0	0	0	1	0	0	0	0	0	0	0	0	0
	4	1	1	1	1	1	0	0	0	0	0	0	0	0	1	0	0	0	0	0	0	0	0	0	0	0	0	0	0	0	0	0	0	0	0	0	0	0	0	0	1	0	0	0	0	0	0	0	0
	5	1	1	1	1	1	1	0	0	0	0	0	0	0	0	0	0	0	0	0	1	0	0	0	0	0	0	0	0	0	0	0	0	0	0	0	0	0	0	0	0	1	1	0	0	0	0	0	0
	6	1	1	1	1	1	1	0	0	0	0	0	0	0	0	0	0	0	0	0	0	1	0	0	0	0	0	0	0	1	0	0	0	0	0	0	0	0	0	0	0	1	0	0	0	0	0	0	0
	7	1	1	1	1	1	0	0	0	0	0	0	0	0	0	0	0	0	0	0	0	0	0	0	1	0	1	1	0	0	0	0	0	0	0	0	0	0	0	0	0	0	0	0	0	1	0	0	1
summary (%)		1	1	1	1	1	0.714286	0	0.285714	0	0	0	0	0	0.142857	0	0	0	0	0	0.142857	0.142857	0	0	0.142857	0	0.142857	0.142857	0	0.142857	0.142857	0.142857	0	0	0	0.142857	0.142857	0	0	0.142857	0.142857	0.285714	0.142857	0	0	0.142857	0	0	0.142857
																																							0.0761905
CpG pair no. in the sequence		1	2	3	4	5	6	7	8	9	10	11	12	13	14	15	16	17	18	19	20	21	22	23	24	25	26	27	28	29	30	31	32	33	34	35	36	37	38	39	40	41	42	43	44	45	46	47	48
											CGI	CGI	CGI	CGI	CGI	CGI	CGI	CGI	CGI	CGI	CGI	CGI	CGI	CGI	CGI	CGI	CGI	CGI	CGI	CGI	CGI	CGI	CGI	CGI	CGI	CGI	CGI	CGI	CGI	CGI	CGI	CGI	CGI	CGI	CGI	CGI	CGI	CGI	CGI
Patients	1	1	1	1	1	1	0	0	0	0	0	0	0	0	0	0	0	0	0	0	0	0	0	0	0	0	0	0	0	0	0	0	0	0	0	0	0	0	0	0	0	0	0	0	0	0	0	0	0
	2	1	1	1	1	1	0	0	0	0	0	0	0	0	0	0	0	0	0	0	0	0	0	0	0	0	0	0	0	0	0	0	0	0	0	0	0	0	0	0	0	0	0	0	0	0	0	0	0
	3	1	1	1	1	1	0	0	0	0	0	0	0	0	0	0	0	0	0	0	0	0	0	0	0	0	0	0	0	0	0	0	0	0	0	0	0	0	0	0	0	0	0	0	0	0	0	0	0
	4	1	1	1	1	1	0	0	0	0	0	0	0	0	0	0	0	0	0	0	0	0	0	0	0	0	0	0	0	0	0	0	0	0	0	0	0	0	0	0	0	0	0	0	0	0	0	0	0
	5	1	1	1	1	1	0	0	0	0	0	0	0	0	0	0	0	0	0	0	0	0	0	0	0	0	0	0	0	0	0	0	0	0	0	0	0	0	0	0	0	0	0	0	0	0	0	0	0
	6	1	1	1	1	1	0	0	0	0	0	0	0	0	0	0	0	0	0	0	0	0	0	0	0	0	0	0	0	0	0	0	0	0	0	0	0	0	0	0	0	0	0	0	0	0	0	0	0
	7	1	1	1	1	1	0	0	0	0	0	0	0	0	0	0	0	0	0	0	0	0	0	0	0	0	0	0	0	0	0	0	0	0	0	0	0	0	0	0	0	0	0	0	0	0	0	0	0
summary (%)		1	1	1	1	1	0	0	0	0	0	0	0	0	0	0	0	0	0	0	0	0	0	0	0	0	0	0	0	0	0	0	0	0	0	0	0	0	0	0	0	0	0	0	0	0	0	0	0
[truncated: 8 more columns]
